# Supplementary material for: Transcriptome-Based Analysis of Phosphite-Induced Resistance against Pathogens in Rice
Source: Plants (Basel). 2020 Oct 9;9(10):1334. doi: 10.3390/plants9101334 (PMC7650589; doi:10.3390/plants9101334)
Supplement: Supplementary file 1 [file plants-09-01334-s001.zip]

Archive with 15 entries (14 files):
- supplementary files/
- supplementary files/Table S1.xlsx
- __MACOSX/supplementary files/._Table S1.xlsx
- supplementary files/.DS_Store
- __MACOSX/supplementary files/._.DS_Store
- supplementary files/Figure S2.tiff
- __MACOSX/supplementary files/._Figure S2.tiff
- supplementary files/Table S4.xlsx
- __MACOSX/supplementary files/._Table S4.xlsx
- supplementary files/Table S3.xlsx
- __MACOSX/supplementary files/._Table S3.xlsx
- supplementary files/Figure S1.tiff
- __MACOSX/supplementary files/._Figure S1.tiff
- supplementary files/Table S2.xlsx
- __MACOSX/supplementary files/._Table S2.xlsx
