# Supplementary material for: Transcriptome-Based Analysis of Phosphite-Induced Resistance against Pathogens in Rice
Source: Plants (Basel). 2020 Oct 9;9(10):1334. doi: 10.3390/plants9101334 (PMC7650589; doi:10.3390/plants9101334)
Supplement: Supplementary file 1 [file plants-09-01334-s001.zip › supplementary files/Table S1.xlsx]

## Sheet: Sheet1
Gene ID	log2FC	Description
Os07g0482900	4.61917	Cytochrome P450
Os08g0458200	2.79984	--
Os07g0673900	1.46077	Hypoxia induced protein conserved region
Os03g0126850	1.32367	--
Os01g0784900	1.36208	--
Os05g0207400	1.13518	RING-variant domain
Os01g0681700	1.3085	--
Oryza_sativa_newGene_3077	1.1456	--
Os11g0591000	1.10169	--
Os01g0949750	2.0823	Glutathione S-transferase, N-terminal domain
Os08g0112700	2.05422	SRF-type transcription factor (DNA-binding and dimerisation domain)
Oryza_sativa_newGene_5044	1.70144	Retrotransposon gag protein
Os02g0154000	1.76092	Protein kinase domain
Os08g0167800	2.10185	Terpene synthase, N-terminal domain
Os07g0603100	1.18383	Nuclear transport factor 2 (NTF2) domain
Os01g0944900	4.55445	Glycosyl hydrolases family 17
Os01g0186600	2.81811	--
Os02g0823100	3.40434	Major intrinsic protein
Os06g0178500	1.15061	non-haem dioxygenase in morphine synthesis N-terminal
Os07g0683200	2.36105	No apical meristem (NAM) protein
Os04g0589400	2.54852	--
Os07g0121800	2.33709	Domain of unknown function (DUF1719)
Os05g0461600	1.32457	--
Os01g0846400	2.56059	--
Os10g0548100	7.17384	--
Os06g0296700	1.40167	Domain of unknown function
Oryza_sativa_newGene_5850	3.54308	--
Os09g0400700	1.05552	--
Os02g0749700	6.37479	Multicopper oxidase
Os10g0551401	1.10276	GRAS domain family
Os03g0182800	1.38665	AP2 domain
Os03g0699000	2.99432	Oleosin
Os01g0196300	4.2144	Helix-loop-helix DNA-binding domain
Os03g0841600	2.37954	UDP-glucoronosyl and UDP-glucosyl transferase
Os03g0794200	1.00201	Acetyltransferase (GNAT) domain
Os05g0569500	3.20743	Protein of unknown function (DUF1264)
Os06g0548200	3.02602	FAD binding domain
Os01g0660200	2.39222	Glycosyl hydrolases family 18
Os09g0394600	1.34365	Endonuclease/Exonuclease/phosphatase family
Os07g0523700	1.19927	Ribosomal protein L44
Oryza_sativa_newGene_5843	1.07465	--
Os11g0177750	2.56643	ABC transporter
Os03g0332500	3.78821	Ribosomal protein L16p/L10e
Os09g0362800	1.67668	ERAP1-like C-terminal domain
Os08g0352100	2.6754	--
Os10g0528100	2.48876	Glutathione S-transferase, N-terminal domain
Os05g0278500	2.28813	Transferase family
Os09g0494500	4.25072	--
Os05g0331200	1.34953	Pyridine nucleotide-disulphide oxidoreductase
Os10g0578000	1.41765	VHS domain
Os11g0516000	1.07222	Aminotransferase class I and II
Os02g0517900	1.04176	Plant mobile domain
Os04g0688500	1.64642	Peroxidase
Os01g0587150	1.8555	Plant phosphoribosyltransferase C-terminal
Os01g0372400	1.09304	Glutathione S-transferase, N-terminal domain
Os02g0689000	1.6814	Plant invertase/pectin methylesterase inhibitor
Os07g0192000	2.76943	Domain associated at C-terminal with AAA
Os05g0373900	6.10751	eRF1 domain 2
Os07g0191650	1.01746	Cysteine-rich TM module stress tolerance
Os06g0664800	1.14119	MYB-CC type transfactor, LHEQLE motif
Os11g0209000	1.84116	Glycine rich protein family
Os06g0134000	1.04753	Ribosomal protein S10p/S20e
Os02g0673500	1.14469	bHLH-MYC and R2R3-MYB transcription factors N-terminal
Os10g0109600	1.31976	Peroxidase
Os07g0626100	1.10118	Ribosomal protein L7/L12 C-terminal domain
Os11g0644800	1.62461	Aminotransferase class I and II
Os01g0784200	2.6621	Protein tyrosine kinase
Os03g0668500	1.37372	--
Os09g0292400	1.22897	--
Os05g0142200	1.26132	--
Os01g0910500	1.73071	--
Os05g0426000	1.10501	Sugar efflux transporter for intercellular exchange
Os08g0539200	2.85681	--
Os08g0420700	1.4077	Domain of unknown function (DUF4228)
Os02g0787700	1.22765	Receptor family ligand binding region
Os02g0256200	1.35474	--
Os02g0540400	2.28082	--
Os01g0234300	1.13516	Pectinesterase
Os06g0206900	2.08325	--
Os03g0388900	1.52652	Caspase domain
Os04g0533900	1.03626	Heavy-metal-associated domain
Os06g0168500	1.87101	SNARE domain
Os01g0916000	1.51781	--
Os05g0444200	1.28053	C2H2-type zinc finger
Os02g0160500	1.20968	--
Os05g0575000	3.31877	--
Os02g0718600	1.15969	--
Os03g0732000	3.98687	LytB protein
Os02g0577300	3.04791	Galactosyltransferase
Os04g0445100	4.92923	Hsp20/alpha crystallin family
Os01g0692100	2.00106	Glutathione S-transferase, N-terminal domain
Os01g0289732	1.08682	WRKY DNA -binding domain
Os11g0441500	1.49655	UDP-glucoronosyl and UDP-glucosyl transferase
Os09g0110300	1.46438	Putative cyclase
Os05g0156500	1.69204	DnaJ C terminal domain
Os10g0567000	1.07719	CrcB-like protein
Os06g0724400	1.06765	DNL zinc finger
Oryza_sativa_newGene_9918	1.9393	Protein kinase domain
Os04g0407350	1.7056	non-haem dioxygenase in morphine synthesis N-terminal
Os08g0174300	4.18836	Transferase family
Os12g0581900	1.13516	--
Os04g0510900	8.71429	Caleosin related protein
Os10g0543500	1.8174	Strictosidine synthase
Os04g0458600	3.60461	Aldose 1-epimerase
Os07g0629000	1.0329	Myb-like DNA-binding domain
Os11g0274700	1.02812	Protein kinase domain
Os02g0139000	1.5664	MYB-CC type transfactor, LHEQLE motif
Os05g0163700	1.36359	Acyl-CoA dehydrogenase, C-terminal domain
Os12g0434400	3.36945	Cytosol aminopeptidase family, catalytic domain
Os11g0592200	4.04769	Barwin family
Os05g0130300	1.1858	--
Os04g0625600	1.08791	BTB/POZ domain
Os06g0200250	1.35986	--
Os09g0361300	1.09896	F-box-like
Os03g0363100	1.25181	--
Os03g0734200	3.53313	--
Os03g0734100	6.53147	--
Os01g0733200	1.41616	HSF-type DNA-binding
Os12g0630500	3.19027	Thaumatin family
Os01g0649200	1.5789	GDSL-like Lipase/Acylhydrolase
Os03g0610800	1.41029	Serpin (serine protease inhibitor)
Os04g0420033	1.35293	Protein kinase domain
Os01g0975900	1.13124	Major intrinsic protein
Os02g0570700	3.49479	Cytochrome P450
Os03g0660500	1.02039	Auxin responsive protein
Os01g0853000	1.25942	--
Os01g0755700	1.05837	Ring finger domain
Os02g0634600	1.06671	--
Os05g0572700	2.54887	Protein phosphatase 2C
Os05g0541800	1.54623	Jacalin-like lectin domain
Os11g0700500	1.33783	Myb-like DNA-binding domain
Os04g0371100	2.50099	Wall-associated receptor kinase galacturonan-binding
Os05g0359966	1.30055	Ring finger domain
Os02g0628800	1.13898	Ubiquitin family
Os07g0496250	1.70209	Rare lipoprotein A (RlpA)-like double-psi beta-barrel
Oryza_sativa_newGene_2805	2.00758	--
Os01g0771100	1.32301	Mitochondrial glycoprotein
Os11g0117300	1.22391	--
Os07g0619400	1.84295	EF hand
Os06g0691800	1.55531	Protein kinase domain
Os11g0106083	1.45714	Myb-like DNA-binding domain
Os09g0552600	4.6346	Cupin
Os05g0580000	1.12323	Nucleotidyl transferase
Os01g0763750	1.05372	Exo70 exocyst complex subunit
Os01g0948600	1.64509	--
Os11g0650700	3.11312	Exo70 exocyst complex subunit
Os04g0450000	2.68096	--
Os03g0195450	1.47219	STAS domain
Os04g0587400	1.25447	Triose-phosphate Transporter family
Os06g0650100	1.20119	Ubiquitin family
Os05g0149400	1.00781	2OG-Fe(II) oxygenase superfamily
Oryza_sativa_newGene_6297	1.21079	--
Os04g0324100	2.14416	UDP-glucoronosyl and UDP-glucosyl transferase
Os09g0293400	1.26511	Ubiquitin-conjugating enzyme
Os02g0227200	1.53636	Early nodulin 93 ENOD93 protein
Os03g0244700	1.05936	Armadillo/beta-catenin-like repeat
Os05g0560300	1.83007	Protein tyrosine kinase
Os09g0447300	1.26192	Cytochrome P450
Os07g0142100	1.37057	--
Os04g0597600	5.29241	POT family
Os06g0501900	1.4786	Cytochrome P450
Oryza_sativa_newGene_8201	2.3473	--
Os11g0592100	3.38304	Barwin family
Os11g0116900	1.212	WRKY DNA -binding domain
Os07g0686300	1.07034	Ring finger domain
Os08g0519750	1.11243	Protein of unknown function (DUF632)
Oryza_sativa_newGene_9147	2.25006	--
Os01g0962400	1.29187	Ubiquitin fold modifier 1 protein
Os04g0608600	1.46878	Thioredoxin-like
Os07g0536966	1.07362	Salt stress response/antifungal
Os01g0963000	6.81741	Peroxidase
Os01g0580800	1.25682	--
Os08g0501500	1.10028	Protein kinase domain
Oryza_sativa_newGene_6758	1.1718	Male sterility protein
Os06g0671300	3.25933	Cytochrome P450
Oryza_sativa_newGene_6095	1.88354	--
Os01g0117700	1.04036	Protein tyrosine kinase
Os10g0569600	3.64953	--
Os11g0513900	1.78445	--
Os03g0179700	1.31654	Tubby C 2
Os11g0704500	2.29822	Metallothionein
Os03g0807900	1.60152	RbcX protein
Os02g0569900	6.20281	Cytochrome P450
Os02g0511400	1.79813	short chain dehydrogenase
Os07g0586100	3.50134	GDSL-like Lipase/Acylhydrolase
Os01g0167400	1.21152	Ribosome inactivating protein
Os03g0803900	1.31929	Galactoside-binding lectin
Os03g0191400	1.6177	Ras family
Os01g0307686	2.51431	--
Os01g0297200	2.86458	Domain associated at C-terminal with AAA
Os06g0635200	1.06525	Protein of unknown function (DUF3537)
Oryza_sativa_newGene_191	3.03807	Domain of unknown function (DUF4228)
Os03g0358100	1.02983	Glutathione peroxidase
Os09g0370500	1.16481	VQ motif
Os09g0460700	2.06498	alpha/beta hydrolase fold
Os03g0657400	2.4015	WRKY DNA -binding domain
Os03g0265300	1.01754	Mitochondrial carrier protein
Os07g0130100	1.92858	Legume lectin domain
Os02g0799600	1.52414	--
Os01g0648600	1.2725	Protein kinase domain
Os10g0489000	2.0414	GRAM domain
Os10g0394000	1.26667	GDSL-like Lipase/Acylhydrolase
Os12g0626500	2.75583	Seed maturation protein
Os10g0450900	2.34547	--
Os01g0130000	1.00686	Cation efflux family
Os12g0147200	4.35152	--
Os01g0353400	5.2078	Glutathione S-transferase, N-terminal domain
Os01g0609200	2.4642	ABC-2 type transporter
Os05g0311500	1.67976	Tubby C 2
Os08g0391800	1.3728	2OG-Fe(II) oxygenase superfamily
Os08g0538100	5.16137	Plant protein of unknown function
Os04g0103601	1.32762	--
Os01g0683700	1.15081	Protein of unknown function, DUF599
Os12g0635400	1.88737	VQ motif
Os10g0407000	1.38074	Pectinesterase
Os12g0210450	1.9675	Protein tyrosine kinase
Os04g0677300	4.99958	Late embryogenesis abundant protein
Os05g0494200	2.04019	Cystatin domain
Os11g0160100	1.35061	--
Os05g0312600	1.205	EF hand
Os09g0530300	1.49106	Cytochrome P450
Os01g0757900	1.40554	Haloacid dehalogenase-like hydrolase
Os05g0460000	3.31391	Hsp70 protein
Os08g0109400	1.58897	AUX/IAA family
Os10g0485800	2.50596	--
Os09g0434900	1.67937	IBR domain
Os01g0601675	1.67836	Leucine rich repeat
Os08g0536400	1.06379	Cysteine-rich TM module stress tolerance
Oryza_sativa_newGene_918	1.12059	--
Os05g0135450	1.27849	Peroxidase
Os05g0488600	1.66034	MYB-CC type transfactor, LHEQLE motif
Os07g0509800	2.13871	Phosphoadenosine phosphosulfate reductase family
Os11g0153000	2.12891	Domain of unknown function (DUF4228)
Os07g0190000	1.42275	1-deoxy-D-xylulose-5-phosphate synthase
Os01g0783500	1.07879	Universal stress protein family
Os08g0409500	1.06139	VQ motif
Os08g0390700	3.06728	2OG-Fe(II) oxygenase superfamily
Os07g0638100	4.07832	WD40-like Beta Propeller Repeat
Os02g0484200	4.61994	Transferase family
Os01g0612500	1.65822	Phospholipase/Carboxylesterase
Os01g0611100	1.94031	Ras family
Os08g0457300	1.47669	--
Os03g0201000	1.10705	--
Os07g0664600	1.57436	short chain dehydrogenase
Oryza_sativa_newGene_7078	2.10956	--
Os03g0231600	2.35249	Aminotransferase class IV
Os10g0524300	1.83144	LysM domain
Os01g0543600	2.13503	Cytochrome P450
Os06g0672700	1.11252	--
Os04g0589800	6.92599	Late embryogenesis abundant (LEA) group 1
Os03g0844800	1.42522	--
Os05g0312500	3.02825	Reticulon
Os09g0271100	2.06049	--
Os06g0115100	1.09524	Protein of unknown function (DUF1138)
Os03g0622500	2.07012	--
Os06g0614100	1.27133	Seed dormancy control
Os04g0592600	1.1092	SNARE associated Golgi protein
Os11g0106100	1.40459	Myb-like DNA-binding domain
Os05g0421450	1.61943	No apical meristem (NAM) protein
Os07g0523500	1.28617	Ribosomal protein L44
Os05g0179100	2.37811	DVL family
Os06g0661500	1.06492	--
Oryza_sativa_newGene_6435	1.39835	Protein tyrosine kinase
Os07g0129200	4.0941	Cysteine-rich secretory protein family
Os05g0542732	1.04069	--
Os12g0564100	2.98352	Myb-like DNA-binding domain
Os06g0229000	1.59464	Peptidase family M41
Os05g0367900	1.29501	Late embryogenesis abundant protein
Os07g0290200	1.85537	Probable lipid transfer
Os04g0249550	1.0963	Glycosyl transferases group 1
Os05g0513900	1.31164	alpha/beta hydrolase fold
Os06g0697600	2.27295	Domain associated at C-terminal with AAA
Os07g0585900	1.71301	--
Os02g0473200	1.34737	Xylanase inhibitor N-terminal
Os05g0568100	1.42633	NifU-like N terminal domain
Os03g0723400	6.54432	--
Os05g0527000	5.12375	UDP-glucoronosyl and UDP-glucosyl transferase
Os02g0105400	1.17952	lactate/malate dehydrogenase, NAD binding domain
Os09g0507300	4.66469	Multicopper oxidase
Os12g0438300	1.37222	NB-ARC domain
Os02g0111600	1.4361	Protein kinase domain
Os07g0670200	1.42311	C2 domain
Os04g0447700	2.46603	Aldo/keto reductase family
Os01g0885700	2.52766	Protein kinase domain
Os10g0525200	6.45575	Cytochrome P450
Os04g0664900	3.60177	Glycosyl hydrolases family 32 N-terminal domain
Os01g0638000	5.94705	UDP-glucoronosyl and UDP-glucosyl transferase
Os03g0183050	1.58588	--
Os01g0227700	1.18314	Cytochrome P450
Os08g0272000	1.0581	--
Os03g0582200	1.51402	SCAMP family
Os02g0620100	1.24117	Mis12 protein
Os11g0514400	4.58844	Leucine Rich repeats (2 copies)
Os11g0264000	5.15987	Multicopper oxidase
Os02g0738200	2.68122	U-box domain
Os11g0182100	1.67066	Protein of unknown function (DUF688)
Oryza_sativa_newGene_9382	7.41951	--
Os01g0888900	1.65544	--
Os01g0816100	1.00724	No apical meristem (NAM) protein
Os09g0510200	1.17018	Protein of unknown function (DUF667)
Os04g0394100	5.08264	Glycerophosphoryl diester phosphodiesterase family
Os09g0298100	2.65782	Phosphofructokinase
Os09g0321900	2.59439	Ubiquitin-conjugating enzyme
Os04g0322100	4.08899	Salt stress response/antifungal
Os12g0105600	1.58816	Myb-like DNA-binding domain
Os11g0614400	1.30462	Patatin-like phospholipase
Oryza_sativa_newGene_7121	1.62608	Enoyl-(Acyl carrier protein) reductase
Os02g0805100	1.11592	AUX/IAA family
Os02g0463401	3.15979	--
Os07g0526600	2.92949	alpha/beta hydrolase fold
Os12g0112000	1.44496	Peroxidase
Os12g0432600	1.51412	Ring finger domain
Os03g0230300	2.53012	RCD1-SRO-TAF4 (RST) plant domain
Os01g0644000	2.9656	--
Os12g0630200	1.99045	Thaumatin family
Os10g0531400	1.0157	Glutathione S-transferase, N-terminal domain
Os01g0162200	1.22698	Leucine Rich repeats (2 copies)
Os01g0157800	1.19865	DnaJ domain
Os02g0472700	1.242	Protein kinase domain
Os04g0121800	4.30962	--
Os08g0425800	1.11384	--
Os03g0327800	3.47857	No apical meristem (NAM) protein
Os03g0626500	1.51147	Endonuclease/Exonuclease/phosphatase family
Os09g0417800	1.52505	WRKY DNA -binding domain
Os12g0631100	1.13343	Ras family
Os07g0693500	2.12169	Adenosine/AMP deaminase
Oryza_sativa_newGene_2404	1.15493	Myb-like DNA-binding domain
Os01g0162300	1.59424	Leucine Rich repeats (2 copies)
Os05g0590201	1.36394	Alpha/beta hydrolase family
Os04g0578600	1.14881	FAD-binding domain
Os04g0468600	2.09801	--
Os08g0542000	2.31291	Metallopeptidase family M24
Os08g0200500	1.07106	Protein kinase domain
Os09g0255400	2.76281	Indole-3-glycerol phosphate synthase
Os04g0209200	2.70082	ABC transporter
Os09g0472700	2.00957	Rare lipoprotein A (RlpA)-like double-psi beta-barrel
Os10g0558725	1.25369	--
Os04g0523812	5.52281	UDP-glucoronosyl and UDP-glucosyl transferase
Os12g0556500	2.09023	Calmodulin binding protein-like
Os04g0150300	1.43865	Domain of unknown function (DUF4220)
Os04g0675400	1.31407	DnaJ domain
Os02g0563000	2.058	Kelch motif
Oryza_sativa_newGene_8623	2.11363	RNA recognition motif. (a.k.a. RRM, RBD, or RNP domain)
Oryza_sativa_newGene_4224	1.42166	--
Os10g0550800	3.744	--
Os05g0395400	1.54563	--
Os07g0518100	2.94871	Cytochrome P450
Os03g0746900	2.26973	Protein of unknown function (DUF1677)
Os02g0504700	1.34306	--
Os07g0124400	1.78517	--
Os01g0229500	1.19973	Thioesterase superfamily
Os05g0311801	2.70301	IPP transferase
Os02g0506400	2.4296	MYND finger
Os04g0405300	1.45848	short chain dehydrogenase
Os11g0147150	4.96963	--
Os02g0168200	2.62847	Myb-like DNA-binding domain
Os12g0616800	2.58192	Cotton fibre expressed protein
Os02g0633066	1.51085	Protein kinase domain
Os01g0674400	1.72191	--
Os02g0274100	1.06479	3-hydroxyacyl-CoA dehydrogenase, NAD binding domain
Os12g0191601	4.04356	--
Os04g0464100	1.60486	--
Os06g0152700	1.25263	Glycosyl transferase family 90
Os08g0278900	2.22721	MIR domain
Os02g0618100	2.72534	Glutaredoxin
Os11g0181500	1.02087	NifU-like domain
Os08g0441600	1.04566	--
Os03g0564200	1.18073	Protein of unknown function (DUF952)
Os06g0238700	1.84038	WD domain, G-beta repeat
Os03g0280400	2.19088	Plant protein 1589 of unknown function (A_thal_3526)
Os11g0181800	2.08923	short chain dehydrogenase
Os07g0537400	4.2091	Protein tyrosine kinase
Oryza_sativa_newGene_140	1.00298	--
Os03g0659300	1.36055	Glyoxalase-like domain
Os07g0684800	1.07394	No apical meristem (NAM) protein
Os07g0522500	3.23767	ABC-2 type transporter
Os06g0176700	1.12499	non-haem dioxygenase in morphine synthesis N-terminal
Os01g0591300	1.06716	Aldehyde dehydrogenase family
Os06g0147400	1.45738	--
Os04g0154800	2.00283	Domain of unknown function (DUF4220)
Os01g0342750	4.41518	ABC-2 type transporter
Oryza_sativa_newGene_4172	1.81775	--
Os02g0736400	1.49132	Dihydroorotate dehydrogenase
Os01g0615100	6.98014	Potato inhibitor I family
Os12g0635700	2.21271	GNS1/SUR4 family
Os05g0363600	1.00297	Complex 1 protein (LYR family)
Os02g0624400	1.48495	Glycosyl transferase family 8
Os12g0609900	2.22821	F-box-like
Os04g0370600	1.24296	Leucine Rich repeat
Os05g0194500	1.74826	No apical meristem (NAM) protein
Os05g0526900	1.22709	UDP-glucoronosyl and UDP-glucosyl transferase
Os01g0206700	1.88037	Protein kinase domain
Os06g0682900	1.37013	(2R)-phospho-3-sulfolactate synthase (ComA)
Oryza_sativa_newGene_9674	1.20931	LURP-one-related
Os04g0632600	2.07913	--
Os06g0523300	1.86916	--
Os08g0412800	1.29191	Protein of unknown function (DUF1262)
Os01g0869200	1.65249	--
Os02g0168600	1.0522	OTU-like cysteine protease
Os01g0627500	1.98486	Cytochrome P450
Os11g0672800	2.61123	Protein of unknown function (DUF1645)
Os07g0604550	1.14694	Tim17/Tim22/Tim23/Pmp24 family
Os04g0339400	4.17627	Aldo/keto reductase family
Os01g0369800	1.83305	Glutathione S-transferase, C-terminal domain
Os01g0158400	1.62391	Phloem protein 2
Os11g0303800	4.08748	No apical meristem-associated C-terminal domain
Os10g0523700	1.10067	Prephenate dehydratase
Os12g0538700	1.11931	Glutaredoxin
Os01g0731600	5.1138	--
Os12g0153200	1.80788	Domain of unknown function (DUF4228)
Os04g0330301	6.85392	--
Os02g0103700	1.27546	Ribosomal protein L6
Os01g0542700	1.28065	bZIP transcription factor
Os04g0610600	6.56726	--
Os10g0364900	1.614	--
Os01g0693300	1.25534	PAP2 superfamily
Os12g0616500	1.48207	Sodium/hydrogen exchanger family
Os06g0216300	4.77098	NADH:flavin oxidoreductase / NADH oxidase family
Os02g0774200	4.60649	--
Os06g0549900	4.69312	FAD binding domain
Os11g0602750	1.55134	--
Os10g0548400	1.04269	--
Os01g0194600	1.50788	--
Os07g0217600	2.66301	Cytochrome P450
Os09g0278000	2.23256	--
Os05g0572000	1.12959	AP2 domain
Os11g0117500	1.79748	WRKY DNA -binding domain
Os01g0532300	1.71787	Cotton fibre expressed protein
Os12g0607000	1.25672	Homocysteine S-methyltransferase
Os04g0615100	1.20353	Lecithin:cholesterol acyltransferase
Os07g0123900	1.23737	--
Os04g0508100	1.18003	--
Oryza_sativa_newGene_5846	4.98924	SAM dependent carboxyl methyltransferase
Os10g0572300	1.04354	Leucine rich repeat
Os02g0138900	2.1662	Sodium/calcium exchanger protein
Os06g0618700	1.72629	VQ motif
Os10g0139700	2.39072	Cytochrome P450
Os08g0136001	1.48763	Pyridoxal-phosphate dependent enzyme
Os11g0145200	1.52677	UDP-glucoronosyl and UDP-glucosyl transferase
Os01g0159800	1.97538	Helix-loop-helix DNA-binding domain
Os04g0340100	1.65217	--
Os07g0564500	1.37177	Pyridine nucleotide-disulphide oxidoreductase
Os02g0655200	2.38704	--
Os01g0557100	1.14974	Alpha/beta hydrolase family
Os06g0725100	5.38094	GDSL-like Lipase/Acylhydrolase
Os01g0203400	1.54485	--
Os11g0136701	1.38552	--
Os08g0360300	2.42944	Calmodulin binding protein-like
Os02g0678200	1.01846	Major Facilitator Superfamily
Os08g0544400	2.55644	ABC-2 type transporter
Os10g0542100	6.1269	Plant PEC family metallothionein
Os12g0594600	1.13644	Skp1 family, dimerisation domain
Os12g0491800	7.09615	Terpene synthase family, metal binding domain
Os10g0509401	1.72851	--
Os12g0222300	3.6696	--
Os02g0121700	2.15051	Terpene synthase family, metal binding domain
Os11g0630300	1.25759	--
Os12g0257600	7.90562	Multicopper oxidase
Os02g0738100	2.94608	--
Os01g0627900	2.13725	Cytochrome P450
Os07g0158400	2.64538	GCK domain
Os11g0216000	1.37708	Pyruvate kinase, barrel domain
Os04g0597800	1.35778	POT family
Os11g0451700	9.32417	Dehydrin
Os05g0170200	3.13599	Universal stress protein family
Os01g0752500	1.57515	AP2 domain
Os10g0470700	1.8832	POT family
Os03g0762200	1.37352	--
Os03g0781300	2.06689	--
Os08g0347000	4.97798	--
Os10g0380800	6.55012	Pyridoxal-dependent decarboxylase conserved domain
Os07g0524900	1.2706	EamA-like transporter family
Os01g0635550	1.23399	ZF-HD protein dimerisation region
Os06g0143100	1.34139	Cysteine-rich TM module stress tolerance
Oryza_sativa_newGene_8354	4.89966	--
Os05g0417600	1.18378	--
Os03g0625300	1.28565	WD domain, G-beta repeat
Os03g0195100	1.96708	--
Os06g0200700	1.48071	--
Os02g0692700	1.58575	PLATZ transcription factor
Os04g0530200	1.44138	--
Os05g0381400	4.17076	AWPM-19-like family
Os01g0795200	2.23148	Subtilase family
Os04g0404400	5.7001	Ferritin-like domain
Os03g0304400	1.07372	BRCA1 C Terminus (BRCT) domain
Os04g0511200	4.27052	Caleosin related protein
Os06g0661600	1.13082	CSL zinc finger
Os12g0268100	2.89698	Cytochrome P450
Os04g0615200	1.70094	Cysteine-rich TM module stress tolerance
Os04g0517700	5.44882	Protein kinase domain
Os06g0273500	1.00584	GDSL/SGNH-like Acyl-Esterase family found in Pmr5 and Cas1p
Os05g0526700	3.33213	Late embryogenesis abundant protein
Os01g0910800	7.87479	--
Os04g0127500	2.49674	Protein tyrosine kinase
Os01g0588400	1.06232	SPFH domain / Band 7 family
Os04g0201900	1.13328	Protein kinase domain
Os03g0831400	1.02699	Domain of unknown function (DUF3511)
Os08g0138400	2.08278	Plastocyanin-like domain
Os12g0450300	1.33024	Xylanase inhibitor C-terminal
Os01g0269000	1.00066	HMGL-like
Os02g0683800	2.03906	Heavy-metal-associated domain
Os10g0365200	2.0451	Glutathione S-transferase, N-terminal domain
Os09g0323000	1.11941	NAD dependent epimerase/dehydratase family
Os08g0139700	2.01739	Terpene synthase family, metal binding domain
Os09g0420800	1.2659	Ubiquitin family
Os09g0572700	2.17232	Plastocyanin-like domain
Os11g0106700	1.00516	Ferritin-like domain
Os05g0508400	1.77076	Jacalin-like lectin domain
Os08g0260600	1.11812	Tetraspanin family
Os12g0116700	1.61064	WRKY DNA -binding domain
Os05g0147300	1.32652	EF-hand domain pair
Os12g0182300	1.12742	Leucine rich repeat
Os06g0521400	3.05205	Peroxidase
Os06g0493600	1.32926	EXS family
Os02g0134300	1.50397	Transcription elongation factor Elf1 like
Os10g0558900	1.04289	2OG-Fe(II) oxygenase superfamily
Os08g0104900	1.39894	Triose-phosphate Transporter family
Os04g0479200	1.31297	Isocitrate/isopropylmalate dehydrogenase
Os01g0705200	2.63138	Late embryogenesis abundant protein
Os11g0543500	1.37974	Protein of unknown function (DUF1624)
Os12g0104850	1.45649	EF hand
Os02g0556000	2.58877	Glycosyl transferase family 8
Os01g0668901	1.18386	Protein kinase domain
Os04g0434800	1.65143	Peroxidase
Os02g0661500	1.32386	--
Os11g0592000	7.11725	Barwin family
Oryza_sativa_newGene_512	2.06854	WRKY DNA -binding domain
Os02g0632900	1.19082	Wall-associated receptor kinase galacturonan-binding
Os03g0153900	1.83478	FAD binding domain
Os01g0965800	1.74116	--
Os05g0506000	1.6746	Tetratricopeptide repeat
Os03g0285700	1.18769	Peroxidase
Os07g0550600	1.82206	Transferase family
Os12g0576700	1.59726	Iron/zinc purple acid phosphatase-like protein C
Os11g0479000	1.5373	--
Os11g0303600	2.68303	O-methyltransferase
Os02g0254600	1.50151	--
Os07g0584100	1.0958	Protein kinase domain
Os03g0218500	1.37049	Hsp70 protein
Os11g0701100	2.58627	Glycosyl hydrolases family 18
Os03g0809900	1.59888	RNA recognition motif. (a.k.a. RRM, RBD, or RNP domain)
Os02g0120500	1.74717	bHLH-MYC and R2R3-MYB transcription factors N-terminal
Os03g0389000	1.10859	Caspase domain
Os01g0805400	2.16914	UDP-glucoronosyl and UDP-glucosyl transferase
Os02g0707900	1.19363	--
Os03g0288000	1.96866	Metallothionein
Oryza_sativa_newGene_8470	2.26248	--
Os10g0558700	1.61572	non-haem dioxygenase in morphine synthesis N-terminal
Os04g0674700	1.41316	AMP-binding enzyme
Os07g0604300	1.14291	COBRA-like protein
Os01g0220300	1.06664	Ribosomal protein S6
Os08g0189200	1.25257	Cupin
Os11g0514500	5.34863	Leucine Rich repeats (2 copies)
Os07g0442900	3.54968	Domain of unknown function (DUF588)
Os01g0257300	2.26422	--
Os07g0538400	1.05483	Protein tyrosine kinase
Os12g0221400	2.39689	--
Os12g0161500	1.78156	--
Os10g0360100	2.67536	Sugar (and other) transporter
Os11g0670900	1.61508	--
Oryza_sativa_newGene_7396	1.28945	--
Os04g0581000	3.03844	non-haem dioxygenase in morphine synthesis N-terminal
Os12g0478200	1.61672	GRAM domain
Os12g0277900	1.16867	--
Os07g0611400	2.09307	C1-like domain
Os01g0162400	1.47043	--
Os03g0305600	5.3886	Tim17/Tim22/Tim23/Pmp24 family
Os04g0596400	1.13815	Domain of unknown function DUF59
Os09g0109600	6.4334	--
Os04g0330200	1.26185	Jacalin-like lectin domain
Os03g0745550	1.1506	--
Os02g0807000	1.0539	Protein kinase domain
Os04g0648200	1.28666	Leucine Rich repeats (2 copies)
Os02g0122100	1.46144	Cid1 family poly A polymerase
Os06g0570900	4.36686	Helix-loop-helix DNA-binding domain
Os03g0341600	1.66593	Pollen proteins Ole e I like
Os09g0572900	1.26021	Dynamin central region
Os12g0629700	4.26849	Thaumatin family
Os04g0352066	2.29486	--
Oryza_sativa_newGene_3671	1.12425	--
Os09g0421700	3.36308	Zinc-finger of C2H2 type
Os02g0616600	3.11595	--
Os02g0249200	1.12159	Ring finger domain
Os06g0486900	2.71471	D-isomer specific 2-hydroxyacid dehydrogenase, NAD binding domain
Os04g0182200	1.96538	2OG-Fe(II) oxygenase superfamily
Os08g0559400	1.05491	Cyclophilin type peptidyl-prolyl cis-trans isomerase/CLD
Os08g0189850	1.75861	Cupin
Os06g0714600	1.09829	Ras family
Os05g0127400	2.3798	DnaJ domain
Os05g0565900	1.04157	WRKY DNA -binding domain
Os08g0477100	1.84354	Patatin-like phospholipase
Os02g0203700	1.14649	Zn-finger in Ran binding protein and others
Os07g0164800	1.09111	--
Os07g0129300	1.60633	Cysteine-rich secretory protein family
Os03g0835900	1.89409	2Fe-2S iron-sulfur cluster binding domain
Os02g0592200	1.58488	PhoD-like phosphatase
Os02g0218200	1.06576	Peptidase family M1
Os04g0659300	4.24732	Salt stress response/antifungal
Os04g0185600	3.82478	Sugar (and other) transporter
Os04g0527700	1.42433	--
Os02g0227700	1.53535	Protein kinase domain
Os07g0124900	2.8691	Cysteine-rich secretory protein family
Os08g0559501	1.31808	--
Os01g0364100	1.1739	Protein kinase domain
Os04g0538900	2.15963	Glyoxalase-like domain
Os02g0775300	2.1118	--
Os03g0197300	5.74352	Cupin
Oryza_sativa_newGene_2953	1.26641	Myb-like DNA-binding domain
Os04g0607500	1.02989	Cation transport protein
Os08g0112300	4.8898	Transferase family
Os09g0572400	1.96447	ABC transporter
Os04g0556400	1.35529	UDP-glucoronosyl and UDP-glucosyl transferase
Os02g0115900	1.95682	Hsp70 protein
Os04g0282400	2.24753	--
Os05g0194900	1.21757	Phosphofructokinase
Os03g0120100	1.16162	LEM3 (ligand-effect modulator 3) family / CDC50 family
Os02g0775600	1.17678	--
Os03g0804700	6.64414	Cupin
Os05g0542500	9.97247	Late embryogenesis abundant protein
Os12g0127500	1.08449	--
Os08g0529100	2.50391	Proteasome subunit
Os09g0412700	1.31908	--
Os12g0515500	1.69576	Ankyrin repeat
Os03g0673400	2.81169	--
Os11g0256900	1.24063	SAM dependent carboxyl methyltransferase
Os01g0225600	6.95	Late embryogenesis abundant protein
Os01g0192900	2.96317	Aminotransferase class I and II
Os01g0639600	2.05853	Protein of unknown function (DUF1645)
Os03g0823700	1.00008	Ras family
Os10g0491400	1.38666	--
Os11g0668300	1.32608	Calmodulin binding protein-like
Os08g0499000	1.34741	--
Os03g0261800	1.44044	Protein of unknown function (DUF3049)
Os05g0517900	1.00198	Cyclic phosphodiesterase-like protein
Os06g0210900	2.31902	Lipase (class 3)
Os01g0311800	1.12844	Pectinesterase
Os03g0745600	2.44302	Inhibitor of apoptosis-promoting Bax1
Os01g0976300	1.16871	Heavy-metal-associated domain
Os02g0140800	2.21098	--
Os10g0389300	1.13749	Red chlorophyll catabolite reductase (RCC reductase)
Os11g0100800	3.98499	Exo70 exocyst complex subunit
Oryza_sativa_newGene_3072	3.38246	--
Os01g0723100	1.62454	Senescence-associated protein
Os11g0121000	1.4186	Tubby C 2
Os10g0441900	1.08983	Legume lectin domain
Os05g0211100	1.12806	Cytochrome P450
Os04g0179700	6.30727	Terpene synthase family, metal binding domain
Os11g0138600	1.21236	Histidine phosphatase superfamily (branch 1)
Os04g0209300	1.19351	ABC transporter transmembrane region
Os06g0600301	3.77662	Ras family
Os01g0727700	2.31593	Senescence regulator
Os11g0704800	2.50579	Rhomboid family
Os03g0116000	1.09981	60Kd inner membrane protein
Os07g0550900	1.09055	Protein tyrosine kinase
Os04g0614600	1.06726	Aminotransferase class-III
Os01g0184050	6.12122	Hsp20/alpha crystallin family
Os09g0379600	2.66211	Homeobox domain
Os02g0733400	1.10177	--
Os05g0247800	5.15557	Glycosyl hydrolases family 18
Os01g0355800	1.41714	Alpha/beta hydrolase family
Os02g0710550	1.22946	--
Os01g0713200	1.37083	Glycosyl hydrolases family 17
Os01g0748200	1.04844	--
Os07g0590100	6.95565	C2H2-type zinc finger
Os02g0720400	2.04192	Protein of unknown function (DUF506)
Os12g0123800	2.66693	No apical meristem (NAM) protein
Os12g0266200	1.14509	Wall-associated receptor kinase galacturonan-binding
Os04g0179100	4.35339	Enoyl-(Acyl carrier protein) reductase
Os12g0530300	2.28625	--
Os12g0104200	1.30065	--
Oryza_sativa_newGene_4471	2.49098	--
Os09g0275400	1.19006	Cytochrome P450
Os09g0532000	2.05611	Staygreen protein
Os08g0481100	1.34412	Weak chloroplast movement under blue light
Os02g0218700	6.65118	Cytochrome P450
Os09g0448200	1.4256	K+ potassium transporter
Os01g0959200	3.39533	ABA/WDS induced protein
Os04g0566600	1.85422	Myb-like DNA-binding domain
Os01g0246400	2.69066	Chlorophyll A-B binding protein
Os06g0147250	1.48356	--
Os09g0364400	1.50656	--
Os01g0303300	6.79156	Tim17/Tim22/Tim23/Pmp24 family
Os01g0728700	3.01473	Protein of unknown function (DUF1264)
Os09g0135100	2.02041	--
Os01g0910900	1.17189	--
Os05g0465000	1.59382	--
Os12g0215950	1.13982	Leucine Rich repeats (2 copies)
Os05g0142600	3.65239	--
Os01g0654400	4.20359	--
Os06g0251100	1.55267	MAC/Perforin domain
Os08g0174100	5.37975	Transferase family
Os11g0694100	1.77031	Protein kinase domain
Os04g0436100	1.05501	Thioesterase superfamily
Os01g0946500	1.22369	Glycosyl hydrolases family 17
Os02g0212500	1.02546	--
Os04g0468000	1.93906	--
Os04g0482000	1.23143	Peptide methionine sulfoxide reductase
Os01g0967800	1.57118	--
Os05g0576600	2.14384	--
Os02g0743800	1.13162	CS domain
Os11g0115400	1.87888	Protease inhibitor/seed storage/LTP family
Os11g0536800	1.31801	Amidase
Os05g0186300	1.08326	Malic enzyme, NAD binding domain
Os01g0876400	1.00172	Sad1 / UNC-like C-terminal
Os06g0707400	1.84882	--
Os07g0418500	6.39612	Cytochrome P450
Os01g0302000	1.5147	--
Os10g0389000	1.35665	EF hand
Os04g0295400	1.40381	Jacalin-like lectin domain
Os06g0293300	1.28597	Domain of unknown function
Os09g0345700	1.0859	ATP-NAD kinase
Os01g0276300	5.47372	--
Os11g0156700	1.16617	--
Os05g0130200	1.84322	--
Os11g0199801	2.02207	--
Os05g0399300	6.15107	Chitinase class I
Os02g0676400	1.75979	MatE
Os05g0595200	1.59533	Cysteine-rich secretory protein family
Os04g0108101	5.34706	Hsp90 protein
Os09g0564000	2.07798	Papain family cysteine protease
Os03g0694000	4.43483	Cupin
Os04g0206500	1.1644	UDP-glucoronosyl and UDP-glucosyl transferase
Os02g0560450	1.13094	Cytochrome c oxidase biogenesis protein Cmc1 like
Os05g0431750	1.03056	POT family
Os04g0611400	1.5917	PA domain
Os03g0571900	2.07968	MatE
Os03g0314800	1.38888	Alkaline and neutral invertase
Os01g0229600	1.61079	--
Os10g0550900	1.38981	Proline dehydrogenase
Oryza_sativa_newGene_8283	4.00551	--
Oryza_sativa_newGene_2232	1.44538	--
Os03g0802600	1.13075	Domain associated at C-terminal with AAA
Os10g0345100	1.16524	MatE
Os10g0393800	1.77134	GDSL-like Lipase/Acylhydrolase
Os03g0724100	1.33398	CRAL/TRIO domain
Os12g0158600	2.66958	TB2/DP1, HVA22 family
Os01g0930400	3.7085	K+ potassium transporter
Os11g0126900	1.99152	No apical meristem (NAM) protein
Os05g0150733	1.19769	--
Os01g0762000	1.05711	Domain of unknown function (DUF3336)
Os04g0469300	1.36034	--
Os08g0275200	1.48312	Protein kinase domain
Os03g0760200	3.98443	Cytochrome P450
Os02g0562600	1.51572	Mlo family
Os07g0175600	3.03978	Probable lipid transfer
Os11g0454300	8.13927	Dehydrin
Os08g0356800	1.33547	Plant protein of unknown function
Os07g0638400	4.92046	AhpC/TSA family
Os05g0437100	4.13906	AP2 domain
Os08g0472800	1.58072	Cytochrome P450
Os03g0826900	1.36878	--
Os04g0437300	2.19345	U-box domain
Os04g0316200	3.57131	Salt stress response/antifungal
Os10g0467000	1.13549	--
Os08g0192100	1.0862	--
Os01g0172100	1.0052	Triose-phosphate Transporter family
Oryza_sativa_newGene_6635	1.0129	--
Os11g0684700	1.28652	NB-ARC domain
Os03g0306700	1.38802	bZIP transcription factor
Oryza_sativa_newGene_5661	4.31754	--
Os06g0284500	1.0959	Dof domain, zinc finger
Os10g0495900	1.18727	Protein of unknown function (DUF1218)
Os01g0176700	1.61552	Myb-like DNA-binding domain
Os05g0335800	1.34177	POT family
Os01g0124000	1.46934	Bowman-Birk serine protease inhibitor family
Os05g0464300	1.0129	--
Os10g0538200	1.29668	Xylanase inhibitor N-terminal
Os07g0281800	1.1802	Molybdopterin-binding domain of aldehyde dehydrogenase
Os06g0216200	2.61097	NADH:flavin oxidoreductase / NADH oxidase family
Os04g0206700	1.38064	UDP-glucoronosyl and UDP-glucosyl transferase
Os03g0111300	2.03683	Probable lipid transfer
Os01g0176200	2.9419	UDP-glucoronosyl and UDP-glucosyl transferase
Os05g0237800	4.7678	Transmembrane amino acid transporter protein
Os02g0171100	1.1252	Glyceraldehyde 3-phosphate dehydrogenase, C-terminal domain
Os07g0249800	1.15181	Peptidase family M20/M25/M40
Os07g0537000	1.17267	Protein kinase domain
Os03g0289800	1.0519	non-haem dioxygenase in morphine synthesis N-terminal
Os02g0569400	2.81608	Cytochrome P450
Os02g0578000	3.76142	--
Os02g0783625	1.14207	Saccharopine dehydrogenase
Os01g0111700	1.39211	--
Os10g0409400	1.0708	BURP domain
Os01g0879200	2.32029	Dirigent-like protein
Os07g0687900	1.34667	Glycosyl transferase family 8
Os01g0788451	1.6551	Pectinesterase
Os01g0602466	1.15418	Cytochrome P450
Os09g0280500	1.74779	Seed dormancy control
Os03g0292700	1.06457	Protein kinase domain
Os05g0550600	4.49214	Probable lipid transfer
Os02g0190300	2.1564	ABC transporter transmembrane region
Os04g0600300	3.23374	Alternative oxidase
Os09g0367700	3.20808	Glutathione S-transferase, N-terminal domain
Os03g0374600	1.9575	Glycosyl hydrolases family 17
Os11g0121300	1.23169	--
Os04g0419100	2.72122	--
Os01g0846700	1.15584	--
Os08g0121800	1.14657	Ribosomal protein S21
Oryza_sativa_newGene_7577	2.82295	--
Os01g0850900	2.5104	SOUL heme-binding protein
Os08g0335500	2.01923	Legume lectin domain
Os11g0226966	2.01494	--
Os03g0718800	1.5548	Hydrophobic seed protein
Os04g0395800	1.26218	tify domain
Os01g0306400	2.41286	Seed dormancy control
Os12g0583300	1.05444	Xylanase inhibitor C-terminal
Os07g0686100	1.40959	bZIP transcription factor
Os08g0334900	5.85915	Xyloglucan fucosyltransferase
Os07g0677400	1.41695	Peroxidase
Os01g0946700	4.42619	Glycosyl hydrolases family 17
Os01g0595600	2.62994	Alpha/beta hydrolase family
Os08g0451201	1.40692	Protein of unknown function (DUF581)
Os06g0692100	1.40355	Leucine Rich repeats (2 copies)
Os02g0606700	1.23059	--
Os12g0443000	2.24648	Cytochrome P450
Os10g0340301	2.79183	--
Os06g0294000	1.19684	Domain of unknown function
Os03g0192600	1.36117	Probable lipid transfer
Os03g0262150	1.20998	Protein kinase domain
Os06g0174300	1.2721	ParB-like nuclease domain
Os11g0206000	7.83996	--
Os07g0100800	1.18354	Transmembrane amino acid transporter protein
Os02g0689132	1.43608	Ethylene insensitive 3
Os04g0307500	1.05537	Wall-associated receptor kinase galacturonan-binding
Os02g0773200	2.28306	Universal stress protein family
Os05g0142100	1.36823	--
Os10g0155800	1.29429	Protein kinase domain
Os08g0351300	1.01256	--
Os01g0623200	1.44214	Voltage-dependent anion channel
Os04g0370900	1.52455	Protein kinase domain
Os05g0169200	2.26646	WD domain, G-beta repeat
Os03g0830500	4.26432	PLAC8 family
Os01g0653300	1.88769	VQ motif
Os09g0569800	1.62298	Protein kinase domain
Os01g0839100	2.99942	C2H2-type zinc finger
Os07g0680000	1.65752	PA domain
Os01g0871000	4.52399	Protein kinase domain
Os11g0156600	1.99895	TB2/DP1, HVA22 family
Os06g0202700	1.39375	--
Os09g0458800	1.37166	EF hand
Os10g0491450	1.97055	--
Os03g0168200	1.81597	Protein of unknown function (DUF3110)
Os10g0571600	1.33072	No apical meristem (NAM) protein
Os03g0188200	1.00211	Ring finger domain
Os10g0406350	1.93756	Dof domain, zinc finger
Os09g0399800	2.94281	Alcohol dehydrogenase GroES-like domain
Os04g0128900	1.16587	Flavin-binding monooxygenase-like
Os01g0706600	1.87679	--
Os06g0549600	4.68529	FAD binding domain
Os05g0531100	1.07215	Senescence regulator
Os04g0476600	4.72317	GRAM domain
Os10g0505900	6.15015	--
Os10g0361000	4.51632	PLAT/LH2 domain
Os04g0674800	3.80598	Glycosyl hydrolase family 9
Os10g0529500	4.20412	Glutathione S-transferase, N-terminal domain
Os07g0685300	1.68795	MYB-CC type transfactor, LHEQLE motif
Oryza_sativa_newGene_696	1.35016	--
Oryza_sativa_newGene_3381	1.0299	Cysteine-rich TM module stress tolerance
Os11g0117900	1.07405	Alpha/beta hydrolase family
Os02g0755900	7.12187	UDP-glucoronosyl and UDP-glucosyl transferase
Os04g0521700	1.2399	--
Os03g0126000	1.13213	Glycosyl transferase family, a/b domain
Os06g0678500	1.95327	--
Os08g0150700	1.21349	Phloem protein 2
Os06g0493100	2.33852	--
Os04g0142400	1.05955	--
Os04g0598900	1.82401	Protein kinase domain
Os07g0232800	1.7414	ZIP Zinc transporter
Os07g0416900	3.41936	Fatty acid desaturase
Os02g0227100	1.18559	--
Os01g0127900	1.27682	Phosphomannose isomerase type I
Os05g0513200	1.6783	NLI interacting factor-like phosphatase
Os06g0726300	1.04847	No apical meristem (NAM) protein
Os06g0215600	1.56481	NADH:flavin oxidoreductase / NADH oxidase family
Os04g0373400	2.66959	MatE
Os01g0736100	1.36496	UDP-glucoronosyl and UDP-glucosyl transferase
Os01g0788200	1.44315	Nuclear transport factor 2 (NTF2) domain
Os08g0391000	3.04749	2OG-Fe(II) oxygenase superfamily
Os04g0429050	5.22426	AP2 domain
Os11g0130600	1.38787	--
Oryza_sativa_newGene_4353	1.36359	--
Os11g0105000	1.77822	EF-hand domain pair
Os05g0228000	7.31136	Phosphorylase superfamily
Os01g0571300	1.73938	HSF-type DNA-binding
Os11g0172400	1.68671	--
Os02g0807800	1.09197	Protein kinase domain
Os10g0465700	1.62549	Glycosyl hydrolase family 14
Os02g0258800	4.6152	--
Os05g0359833	1.1467	--
Os09g0368500	5.96146	Flavin containing amine oxidoreductase
Os07g0231800	2.32892	--
Os10g0521000	3.01303	Trehalase
Os08g0104100	1.17684	Transmembrane protein 18
Os10g0535800	4.0746	PLAC8 family
Os06g0683100	1.83822	NAD dependent epimerase/dehydratase family
Os01g0694000	1.17251	Protein tyrosine kinase
Os08g0530300	1.06106	Exo70 exocyst complex subunit
Os01g0170600	1.94192	--
Os11g0520500	1.45947	--
Os12g0268000	3.15283	Cytochrome P450
Os07g0187400	1.15283	ATPase family associated with various cellular activities (AAA)
Os02g0649800	1.16425	Cytochrome b5-like Heme/Steroid binding domain
Os01g0930500	1.42649	Cotton fibre expressed protein
Os01g0695800	1.04303	ABC transporter
Os07g0633200	1.65514	RNA recognition motif. (a.k.a. RRM, RBD, or RNP domain)
Os03g0326200	1.72377	E1-E2 ATPase
Os01g0645900	1.06418	--
Os05g0110800	1.236	--
Os09g0442400	1.93098	--
Os05g0438800	1.02687	Actin
Os10g0537500	1.11249	Protein of unknown function (DUF1084)
Os01g0960200	3.85312	Protein of unknown function (DUF632)
Os03g0811400	1.07302	Helix-loop-helix DNA-binding domain
Os08g0356700	1.99536	Plant protein of unknown function
Os01g0812800	1.0191	Ribosomal protein L7Ae/L30e/S12e/Gadd45 family
Os03g0217000	1.13092	--
Os11g0153500	2.02785	Protein of unknown function (DUF3049)
Os03g0387300	2.97146	VQ motif
Oryza_sativa_newGene_7227	1.21669	U-box domain
Os01g0289600	1.41928	WRKY DNA -binding domain
Os11g0568800	1.258	Leucine Rich repeats (2 copies)
Os07g0475400	1.12147	Pollen allergen
Os07g0675200	4.20913	--
Os04g0486950	3.17028	Malate synthase
Oryza_sativa_newGene_3247	1.37675	--
Os06g0714300	1.16528	Auxin responsive protein
Os02g0570400	1.3452	Terpene synthase family, metal binding domain
Os01g0224000	1.20255	Protein kinase domain
Os07g0569800	1.07057	Protein kinase domain
Os12g0175400	2.17546	Myb-like DNA-binding domain
Os03g0277700	3.08159	Salt stress response/antifungal
Os09g0281750	1.39981	Ras family
Os04g0288500	1.84282	Legume lectin domain
Os06g0127000	1.31389	Peroxisomal biogenesis factor 11 (PEX11)
Os09g0426000	1.18749	EamA-like transporter family
Os12g0125200	1.43973	--
Os01g0730200	2.09312	F-box domain
Os11g0557500	1.60021	Protein tyrosine kinase
Os02g0306401	1.36515	Aminotransferase class I and II
Os12g0527700	1.21365	Protein kinase domain
Os01g0642900	1.17756	Single-strand binding protein family
Os03g0189400	1.21481	Alcohol dehydrogenase GroES-like domain
Os02g0575900	1.07458	Exo70 exocyst complex subunit
Os01g0940800	2.386	Glycosyl hydrolases family 17
Os02g0643000	1.08919	MSP (Major sperm protein) domain
Os09g0129500	1.05878	--
Os09g0135200	1.70082	--
Os06g0110200	6.51533	Late embryogenesis abundant (LEA) group 1
Oryza_sativa_newGene_5137	1.01858	--
Os05g0520600	1.32756	Cotton fibre expressed protein
Os01g0382400	2.16986	Cysteine-rich secretory protein family
Os10g0527400	7.4442	Glutathione S-transferase, N-terminal domain
Os02g0572200	1.02957	Ring finger domain
Os05g0576500	1.38268	--
Os08g0439900	1.51519	Mitochondrial glycoprotein
Os04g0629300	1.77978	SNF2 family N-terminal domain
Os11g0168600	1.44934	Protein tyrosine kinase
Os07g0541200	1.28948	Protein kinase domain
Oryza_sativa_newGene_4547	4.32442	--
Os03g0838800	2.81327	Zinc finger, C2H2 type
Os04g0227000	1.4581	Leucine rich repeat
Os01g0149700	1.21823	Leucine Rich repeats (2 copies)
Os01g0922700	1.64011	--
Os06g0109600	1.29906	Adenylate kinase
Os10g0491000	3.77633	Peptidase of plants and bacteria
Os04g0104900	4.84975	O-methyltransferase
Os01g0766300	1.58769	--
Os03g0330200	5.98159	Metalloenzyme superfamily
Os04g0344100	3.37747	Terpene synthase family, metal binding domain
Os01g0965900	2.50628	--
Os11g0482200	2.59702	Cleavage site for pathogenic type III effector avirulence factor Avr
Os06g0602500	1.53495	Protein kinase domain
Os04g0653700	3.87828	--
Os08g0485400	1.3664	Nitronate monooxygenase
Os11g0133001	1.46126	Protein kinase domain
Os02g0551100	1.27758	Protein kinase domain
Os06g0313440	3.57793	SAM dependent carboxyl methyltransferase
Os02g0194100	1.56959	Citrate synthase
Os01g0665900	1.11436	--
Os03g0295866	1.44662	TFIIS helical bundle-like domain
Os02g0819900	1.45214	Protein kinase domain
Os02g0527900	1.87537	D-mannose binding lectin
Os07g0152500	1.78598	Caulimovirus viroplasmin
Os03g0725300	1.09191	Lariat debranching enzyme, C-terminal domain
Os06g0637400	2.1625	--
Os04g0407800	1.09922	2OG-Fe(II) oxygenase superfamily
Oryza_sativa_newGene_5285	1.29184	Protein of unknown function (DUF1618)
Os02g0166501	1.74273	--
Os07g0118300	1.08487	COPI associated protein
Os10g0344000	1.55574	MatE
Os03g0149300	2.6102	EamA-like transporter family
Os01g0369700	1.70961	Glutathione S-transferase, N-terminal domain
Os06g0567000	1.60612	Uncharacterised protein family (UPF0197)
Os01g0937200	1.30356	Xylanase inhibitor C-terminal
Os12g0633600	1.82434	Domain of unknown function DUF221
Os10g0389200	1.11817	Red chlorophyll catabolite reductase (RCC reductase)
Os01g0124100	1.97281	Bowman-Birk serine protease inhibitor family
Os03g0309000	1.35492	Ethylbenzene dehydrogenase
Os09g0281700	1.14961	Ras family
Os09g0559600	1.73917	Thioredoxin
Os03g0287100	1.99731	Phosphatidylinositol transfer protein
Os12g0617250	3.63069	Retinal pigment epithelial membrane protein
Os03g0116700	1.01239	Phloem protein 2
Os01g0162500	1.69626	Leucine rich repeat N-terminal domain
Oryza_sativa_newGene_7420	6.41425	--
Os11g0165700	2.53768	Jacalin-like lectin domain
Oryza_sativa_newGene_457	1.34826	Leucine rich repeat
Os07g0619500	1.44438	Protein of unknown function (DUF1645)
Os10g0490900	4.94074	Peptidase of plants and bacteria
Os08g0104400	6.83131	--
Os06g0701600	2.29738	Cation transport protein
Os03g0796000	2.20787	--
Os11g0490900	1.72076	WRKY DNA -binding domain
Os02g0705400	2.58247	Universal stress protein family
Os06g0473800	3.02968	Oleosin
Os08g0562300	1.58805	Zinc finger, C2H2 type
Os02g0570900	5.39331	Terpene synthase, N-terminal domain
Os01g0626400	1.93918	WRKY DNA -binding domain
Os08g0189900	2.95149	Cupin
Os07g0249900	1.32139	Peptidase family M20/M25/M40
Os01g0840700	1.12009	--
Os07g0529000	7.3072	Isocitrate lyase family
Os06g0553001	1.29195	--
Os11g0340477	2.87419	C2H2-type zinc finger
Os02g0271000	1.58326	Subtilase family
Os11g0641500	8.08736	Multicopper oxidase
Os07g0122200	1.36072	Domain of unknown function (DUF1719)
Os05g0417300	1.22038	Replication protein A interacting C-terminal
Os04g0614300	1.86092	--
Os07g0687200	1.02764	EF hand
Os02g0182850	1.45013	--
Os03g0184550	1.48404	NAD dependent epimerase/dehydratase family
Os03g0184100	1.42962	--
Os08g0139000	1.1077	RNA recognition motif. (a.k.a. RRM, RBD, or RNP domain)
Os09g0423902	1.20453	--
Os04g0600200	1.82413	Alternative oxidase
Os01g0818100	1.19351	--
Os11g0453900	8.37325	Dehydrin
Os09g0344900	1.10098	Ring finger domain
Os10g0552400	1.62567	U-box domain
Os01g0940000	1.82084	Cytokinin dehydrogenase 1, FAD and cytokinin binding
Os12g0617400	4.07843	Retinal pigment epithelial membrane protein
Oryza_sativa_newGene_1332	4.02605	No apical meristem (NAM) protein
Os05g0382400	1.90854	--
Os01g0209901	1.50959	Amino acid permease
Os06g0195800	2.89439	DnaJ domain
Os08g0428200	1.5871	--
Os01g0279400	1.32987	Major Facilitator Superfamily
Os01g0511100	2.2791	Universal stress protein family
Os03g0737300	1.47277	Acid Phosphatase
Os04g0390700	1.38234	short chain dehydrogenase
Os03g0785900	3.13159	Glutathione S-transferase, N-terminal domain
Os07g0204250	1.45387	--
Os01g0518800	1.29822	--
Os01g0859500	1.15676	Seed dormancy control
Os12g0595800	1.24122	Protein kinase domain
Os02g0571900	4.55029	Cytochrome P450
Os05g0186900	1.27291	--
Os04g0402100	1.83324	Calreticulin family
Os01g0955700	1.12405	--
Os04g0117900	1.32838	Amidase
Os06g0698802	1.01235	--
Os09g0518200	1.39615	UDP-glucoronosyl and UDP-glucosyl transferase
Os10g0419400	2.8471	ARD/ARD' family
Os02g0806900	1.55154	Aminotransferase class I and II
Os01g0945600	4.11562	Amino acid permease
Os10g0142600	2.29333	Protein tyrosine kinase
Oryza_sativa_newGene_8316	1.92131	Annexin
Os01g0950300	1.64034	Glutathione S-transferase, N-terminal domain
Os09g0440300	1.00298	Aldehyde dehydrogenase family
Os01g0149800	2.15738	Metallothionein
Os03g0724500	1.81572	--
Os03g0322200	1.1139	--
Os12g0240900	7.0405	O-methyltransferase
Os07g0162400	3.05921	alpha/beta hydrolase fold
Os01g0504500	1.73759	MatE
Os06g0222400	1.64466	--
Os10g0361900	4.57408	PLAT/LH2 domain
Os07g0538000	3.1523	Glycosyl hydrolases family 17
Os12g0247700	1.32872	Dirigent-like protein
Os07g0601900	1.19763	NAD dependent epimerase/dehydratase family
Os01g0866500	3.92234	Inorganic pyrophosphatase
Oryza_sativa_newGene_6155	1.64691	Leucine rich repeat
Os05g0595300	1.87863	CCT motif
Os02g0636700	1.46543	GRAM domain
Os03g0410900	1.2813	LSM domain
Os09g0570850	1.77872	Core histone H2A/H2B/H3/H4
Os05g0390800	1.00603	VQ motif
Os11g0435300	1.58733	Ankyrin repeats (3 copies)
Oryza_sativa_newGene_2984	1.0144	--
Os06g0103200	2.20402	Transferase family
Os02g0158900	4.08592	CBS domain
Os07g0159600	2.83791	Ring finger domain
Os06g0324400	6.1945	Late embryogenesis abundant (LEA) group 1
Os04g0493400	1.65656	Chitinase class I
Os10g0112700	1.04695	Protein tyrosine kinase
Oryza_sativa_newGene_9840	1.36775	--
Os02g0168100	2.64494	Glyoxalase/Bleomycin resistance protein/Dioxygenase superfamily
Os09g0530350	2.04427	Cytochrome P450
Os04g0338100	1.03233	Aldo/keto reductase family
Os10g0516900	1.93091	--
Os01g0214500	1.5158	--
Os09g0127700	8.0524	--
Os10g0520100	2.01258	Protein of unknown function (DUF295)
Os03g0776900	2.83115	DnaJ domain
Os04g0618400	2.26419	--
Os06g0182500	1.09393	Protein of unknown function (DUF3633)
Os03g0270500	1.00771	Protein of unknown function (DUF668)
Os05g0141300	3.72393	Transferase family
Os02g0191650	1.05894	--
Os01g0800900	1.24481	--
Os11g0664500	1.21068	Calmodulin binding protein-like
Os12g0555500	5.45018	Pathogenesis-related protein Bet v I family
Os02g0178100	2.00134	CCT motif
Os03g0839800	1.05622	Protein of unknown function (DUF688)
Os08g0451200	1.2793	Protein of unknown function (DUF581)
Os09g0530750	1.38834	--
Os06g0500300	1.12501	--
Os01g0946600	1.817	Glycosyl hydrolases family 17
Os02g0770500	7.32303	WRKY DNA -binding domain
Os03g0702800	1.00081	eRF1 domain 2
Os07g0125500	3.45781	Cysteine-rich secretory protein family
Os10g0569800	3.58372	--
Os01g0716450	1.51015	--
Os10g0525800	1.45986	Glutathione S-transferase, C-terminal domain
Os05g0130100	1.39204	Protein kinase domain
Os02g0466400	4.99988	Inositol 1, 3, 4-trisphosphate 5/6-kinase
Oryza_sativa_newGene_1494	1.11417	SWIM zinc finger
Os10g0568900	2.66579	Haloacid dehalogenase-like hydrolase
Os10g0570200	1.86935	--
Os12g0583700	1.32222	C2H2-type zinc finger
Os12g0628100	1.43468	Cofilin/tropomyosin-type actin-binding protein
Os01g0368900	1.38321	Glutaredoxin
Os10g0365050	1.47509	Glutathione S-transferase, N-terminal domain
Os02g0729200	1.48187	GDSL/SGNH-like Acyl-Esterase family found in Pmr5 and Cas1p
Os12g0555100	4.62984	Pathogenesis-related protein Bet v I family
Os01g0775500	1.72567	Jacalin-like lectin domain
Oryza_sativa_newGene_702	1.3375	--
Os01g0635200	1.47967	--
Os06g0671600	2.04795	--
Os01g0337500	2.29327	Inorganic H+ pyrophosphatase
Os07g0147550	1.12969	Photosystem II 10 kDa polypeptide PsbR
Os04g0587300	1.81955	Triose-phosphate Transporter family
Os06g0238200	1.57103	U-box domain
Os06g0231300	1.13711	CS domain
Os05g0586500	1.57014	Transmembrane amino acid transporter protein
Os07g0587300	4.35702	--
Oryza_sativa_newGene_6981	2.41953	Protein tyrosine kinase
Os02g0710500	1.18632	Protein tyrosine kinase
Os01g0695900	3.03044	Myb-like DNA-binding domain
Os03g0780400	1.0125	Cofilin/tropomyosin-type actin-binding protein
Os02g0668000	1.097	Mechanosensitive ion channel
Os07g0130200	1.63611	Legume lectin domain
Oryza_sativa_newGene_3102	1.05247	--
Os04g0523600	2.18784	UDP-glucoronosyl and UDP-glucosyl transferase
Os03g0823500	1.10568	POT family
Os07g0638300	6.01198	AhpC/TSA family
Os01g0584900	2.57813	WRKY DNA -binding domain
Os05g0227901	6.92741	Phosphorylase superfamily
Os05g0244700	1.87665	Aminotransferase class IV
Os01g0237500	3.32593	--
Os01g0532700	1.02729	--
Os03g0113700	1.87501	Hsp70 protein
Os03g0726800	1.5494	Putative serine esterase (DUF676)
Os08g0140500	2.86797	Pyridoxal-dependent decarboxylase conserved domain
Os04g0616600	2.33781	Protein kinase domain
Os09g0464066	1.79674	--
Os08g0126300	1.08496	Glyceraldehyde 3-phosphate dehydrogenase, C-terminal domain
Os08g0549950	2.11923	--
Os03g0623100	6.59819	--
Os05g0104700	2.72193	Leucine Rich repeats (2 copies)
Os08g0414500	1.89511	--
Os05g0577000	1.02828	--
Os06g0668200	1.59043	Phosphoglycerate kinase
Oryza_sativa_newGene_145	2.04423	Leucine rich repeat
Os02g0588700	1.80122	--
Os08g0549900	3.69586	--
Os04g0107900	5.67822	Hsp90 protein
Os03g0266300	1.90111	Hsp20/alpha crystallin family
Os05g0256500	1.16606	Protein kinase domain
Os04g0368800	1.12757	Protein kinase domain
Os11g0261900	1.82199	Calcineurin-like phosphoesterase
Os11g0131100	1.02096	VQ motif
Os03g0820500	2.3952	Cofilin/tropomyosin-type actin-binding protein
Os06g0226100	1.30639	Glutaredoxin
Os04g0677200	3.77094	Leucine Rich repeats (2 copies)
Os05g0104200	2.6072	Leucine Rich repeats (2 copies)
Os04g0178300	5.09722	Terpene synthase, N-terminal domain
Os05g0358700	1.1732	--
Os08g0189500	1.69337	Cupin
Os10g0416100	1.96142	Glycosyl hydrolases family 18
Os04g0179200	6.55605	short chain dehydrogenase
Os07g0541400	1.08589	Protein kinase domain
Os03g0570100	2.84368	Cytochrome P450
Os11g0213800	1.41388	NB-ARC domain
Os12g0210500	1.05165	--
Os09g0513100	1.13002	Lecithin:cholesterol acyltransferase
Os05g0588900	1.01626	ATPase family associated with various cellular activities (AAA)
Os03g0660400	1.83316	Auxin responsive protein
Os01g0667000	1.63876	No apical meristem (NAM) protein
Os07g0108800	1.13908	Ion channel
Os03g0285100	1.14906	--
Os03g0266900	2.23793	Hsp20/alpha crystallin family
Os01g0585200	2.18445	--
Os01g0565900	1.02095	Sec61beta family
Os03g0661600	6.12699	Thaumatin family
Os07g0538300	1.75388	Salt stress response/antifungal
Os03g0848200	3.41447	Calcineurin-like phosphoesterase
Os06g0633100	1.55031	--
Os08g0174500	2.81738	Histone-like transcription factor (CBF/NF-Y) and archaeal histone
Os12g0270900	2.01601	Sulfotransferase domain
Os02g0175200	1.6516	Protein of unknown function (DUF632)
Os09g0556400	1.16404	Major Facilitator Superfamily
Os03g0738600	1.82455	Lipoxygenase
Os10g0562000	1.93059	Cotton fibre expressed protein
Os09g0467200	2.20467	Glutathione S-transferase, N-terminal domain
Oryza_sativa_newGene_2848	1.12733	--
Os06g0244000	4.41257	SAM dependent carboxyl methyltransferase
Os01g0714800	1.4976	WRKY DNA -binding domain
Os08g0171700	1.19622	--
Os03g0724700	1.01993	Maf-like protein
Os10g0210500	1.16793	EamA-like transporter family
Os01g0515300	1.7243	Leucine Rich repeats (2 copies)
Os04g0562100	1.2473	Transmembrane amino acid transporter protein
Os03g0821200	1.39883	Dof domain, zinc finger
Os11g0569300	1.29097	Leucine Rich repeats (2 copies)
Os07g0683600	1.79486	Ricin-type beta-trefoil lectin domain-like
Os08g0113000	1.73607	Peroxidase
Os10g0492600	2.11249	Major intrinsic protein
Os12g0555300	4.53648	Pathogenesis-related protein Bet v I family
Os08g0244500	1.71216	Glycosyl hydrolases family 17
Os10g0439924	1.485	Cytochrome P450
Os01g0587400	1.25426	Protein kinase domain
Os01g0926800	1.58506	CRAL/TRIO domain
Os01g0176000	2.01763	UDP-glucoronosyl and UDP-glucosyl transferase
Os01g0136200	2.24748	Hsp20/alpha crystallin family
Os07g0186000	2.04283	Thioredoxin
Os01g0838600	3.60824	C2H2-type zinc finger
Os07g0673200	1.428	SPX domain
Os01g0626300	1.17115	TOM7 family
Os03g0168300	3.45884	Protein of unknown function (DUF1997)
Os02g0185300	2.06964	Cytochrome P450
Os01g0862600	1.14847	Senescence regulator
Os02g0824100	1.30652	Cytochrome P450
Os06g0683800	1.21848	--
Os01g0666400	1.26223	--
Os09g0491852	2.08891	NAD dependent epimerase/dehydratase family
Os06g0593100	1.3596	UAA transporter family
Os04g0399300	4.5189	NUDIX domain
Os10g0468500	1.70616	Leucine Rich repeats (2 copies)
Os11g0568500	1.0946	Prefoldin subunit
Os01g0824800	1.64999	--
Os01g0900900	1.3542	OTU-like cysteine protease
Os06g0494400	1.2864	MatE
Os01g0721300	2.83558	NB-ARC domain
Os06g0726200	3.20305	Chitinase class I
Os07g0534300	1.56018	Protein tyrosine kinase
Os04g0172400	4.63348	Transferase family
Os01g0968800	1.58897	AP2 domain
Os09g0133600	1.37157	PAP_fibrillin
Os09g0491740	2.1046	Membrane transport protein
Os09g0322100	1.28977	Sugar (and other) transporter
Os08g0189600	2.36156	Cupin
Os04g0674600	1.87845	OPT oligopeptide transporter protein
Oryza_sativa_newGene_1406	2.16754	Protein kinase domain
Os06g0674000	1.02803	--
Os02g0543000	1.11489	ABA/WDS induced protein
Os01g0537250	1.14343	Protein of unknown function (DUF3778)
Os01g0280500	1.48953	eIF-6 family
Oryza_sativa_newGene_5849	4.33815	--
Os02g0250600	4.33761	--
Os08g0508000	4.02352	Cytochrome P450
Os07g0605350	1.08882	--
Os03g0682100	1.79648	Nodulin-like
Os10g0130701	1.538	--
Os04g0680800	1.11466	Mlo family
Os07g0262800	1.17536	Protein kinase domain
Os12g0562433	1.21569	--
Os02g0702100	1.27215	--
Os02g0277700	1.50304	Leucine rich repeat
Os05g0534800	1.90636	Putative GTPase activating protein for Arf
Os03g0838400	2.29851	Ammonium Transporter Family
Os03g0381500	1.17096	--
Os03g0237100	1.04421	Aldo/keto reductase family
Os03g0829200	1.76825	Alpha/beta hydrolase family
Os12g0596300	1.77397	C1-like domain
Os11g0117400	2.02225	WRKY DNA -binding domain
Os05g0390300	1.40563	Protein of unknown function (DUF3049)
Os01g0548600	1.82052	Protein kinase domain
Os03g0390200	1.75889	Protein kinase domain
Os03g0306900	1.0401	TENA/THI-4/PQQC family
Os09g0513900	1.14399	--
Os03g0834050	1.63519	Haloacid dehalogenase-like hydrolase
Os04g0379600	1.2665	Cleavage site for pathogenic type III effector avirulence factor Avr
Os08g0191100	1.46748	--
Os01g0148500	1.46439	Protein of unknown function (DUF1668)
Os04g0524600	1.06387	OPT oligopeptide transporter protein
Os06g0146600	4.02195	--
Os09g0129600	4.673	--
Os04g0182800	1.10357	Electron transfer flavoprotein domain
Os01g0220400	1.60325	--
Os06g0651200	2.23052	--
Os02g0813500	1.23592	Pyridine nucleotide-disulphide oxidoreductase
Os08g0404500	1.10887	C1-like domain
Os03g0131800	1.35018	Protein of unknown function (DUF1014)
Os02g0257200	7.14667	--
Os01g0376600	5.36625	--
Os06g0225000	1.36636	ADP-ribosylation factor family
Os07g0127600	6.19711	Cysteine-rich secretory protein family
Os01g0733801	1.62297	--
Os10g0206800	1.21055	MatE
Os01g0606000	3.12979	Sugar efflux transporter for intercellular exchange
Os10g0376900	1.48949	Helix-loop-helix DNA-binding domain
Os12g0632900	1.30929	Protein kinase domain
Os03g0229500	1.8701	MatE
Os02g0120600	2.04214	Ubiquitin-conjugating enzyme
Os02g0631100	1.00414	Oxygen evolving enhancer protein 3 (PsbQ)
Os12g0226700	1.92539	Zinc-binding dehydrogenase
Os06g0702700	1.27086	AIG2-like family
Os09g0452800	2.19457	Xylanase inhibitor N-terminal
Os04g0435200	2.11044	Amino acid permease
Os12g0154900	3.92743	Cupin
Os08g0491100	1.0154	Inner centromere protein, ARK binding region
Oryza_sativa_newGene_3960	1.22687	--
Os02g0632800	1.03927	Wall-associated receptor kinase galacturonan-binding
Os01g0225000	2.038	Mitochondrial carrier protein
Os10g0389500	2.37956	--
Oryza_sativa_newGene_9275	1.70676	--
Os09g0420700	1.58257	Cytochrome C oxidase copper chaperone (COX17)
Os04g0607150	7.37958	TATA element modulatory factor 1 DNA binding
Os06g0224200	1.59759	Protein of unknown function, DUF547
Os01g0670100	1.41285	Protein kinase domain
Os05g0582500	4.13169	Serine carboxypeptidase
Os11g0702100	5.43326	Glycosyl hydrolases family 18
Os12g0570400	1.36681	--
Os02g0209400	1.25686	--
Os10g0559500	1.75335	non-haem dioxygenase in morphine synthesis N-terminal
Os02g0179500	1.20828	Haemolysin-III related
Os01g0248500	1.96429	--
Os06g0176850	1.27762	--
Os08g0165601	1.47278	--
Os04g0202800	1.77661	Protein kinase domain
Os11g0181200	2.42873	--
Os05g0115100	3.7781	Protein of unknown function (DUF1635)
Os05g0349800	6.18136	Small hydrophilic plant seed protein
Os08g0357300	1.37563	--
Os09g0454600	1.44496	Mitochondrial carrier protein
Os05g0519700	2.97787	AAA domain (Cdc48 subfamily)
Os05g0560200	2.50353	Seed dormancy control
Oryza_sativa_newGene_7103	1.12292	--
Os03g0103900	1.26243	--
Os01g0159600	5.06141	Small hydrophilic plant seed protein
Os03g0830400	2.15759	PLAC8 family
Os11g0539200	1.64919	Glycosyl hydrolases family 16
Os12g0555000	6.06059	Pathogenesis-related protein Bet v I family
Os04g0632500	2.38455	Protein tyrosine kinase
Os06g0146800	1.79659	--
Os07g0204100	1.64301	--
Os01g0964000	1.66615	Regulated-SNARE-like domain
Os03g0267000	4.0054	Hsp20/alpha crystallin family
Os04g0535600	1.25464	Glycosyl hydrolases family 32 N-terminal domain
Os01g0850550	2.97328	Multicopper oxidase
Os11g0702400	1.60446	C2H2-type zinc finger
Os05g0130600	1.05506	--
Os01g0628900	2.50852	Cytochrome P450
Os06g0715700	2.3292	Magnesium transporter NIPA
Os07g0622400	1.74409	UDP-glucoronosyl and UDP-glucosyl transferase
Os06g0114650	3.02675	Shikimate kinase
Os02g0771600	2.10336	2OG-Fe(II) oxygenase superfamily
Os03g0168100	11.0637	Late embryogenesis abundant protein
Os07g0663700	4.28264	short chain dehydrogenase
Os04g0630400	1.4024	NAD dependent epimerase/dehydratase family
Os09g0365900	1.70296	Multicopper oxidase
Oryza_sativa_newGene_6475	1.26062	Domain of unknown function (DUF4666)
Os12g0155100	1.94738	Protein of unknown function (DUF3049)
Os04g0398000	1.95286	AP2 domain
Os12g0639800	2.27701	Synaptobrevin
Os03g0757200	1.94222	UDP-glucoronosyl and UDP-glucosyl transferase
Os08g0548650	1.10837	Thaumatin family
Os08g0168000	3.58061	Terpene synthase family, metal binding domain
Os04g0644300	1.09918	--
Os02g0740400	3.18368	GDSL-like Lipase/Acylhydrolase
Os08g0111300	1.68628	Transferase family
Os03g0183000	1.00733	AP2 domain
Os12g0630100	2.00579	Thaumatin family
Os03g0835150	1.184	--
Os03g0351700	2.41933	--
Os03g0689300	2.46154	E1-E2 ATPase
Os12g0130900	1.01218	PPR repeat family
Os04g0669600	1.09294	Phospholipase/Carboxylesterase
Os02g0191800	1.77555	--
Os06g0623600	1.09462	NAD dependent epimerase/dehydratase family
Os12g0218100	2.56668	--
Os10g0101100	1.04005	Serine carboxypeptidase
Os03g0825800	1.10032	Protein tyrosine kinase
Os08g0348300	3.63924	--
Os12g0209200	1.78704	B-box zinc finger
Os11g0506800	2.13939	BAG domain
Os01g0138800	1.10089	Peptidase C26
Os01g0382000	2.75003	Cysteine-rich secretory protein family
Os01g0971000	1.63685	--
Os01g0721200	2.65016	NB-ARC domain
Os05g0316200	1.15027	--
Os04g0247700	3.74738	Caulimovirus viroplasmin
Os02g0191600	1.66436	bZIP transcription factor
Os01g0954500	1.60968	Domain of unknown function (DUF702)
Os05g0143700	1.06901	--
Os03g0226200	1.93847	Globin
Os01g0924966	3.3371	Auxin responsive protein
Os01g0187600	5.00662	Cytokinin dehydrogenase 1, FAD and cytokinin binding
Os05g0421600	1.57036	--
Oryza_sativa_newGene_7483	4.25363	--
Os01g0119000	2.56872	Protein of unknown function (DUF563)
Oryza_sativa_newGene_7923	1.02077	Reverse transcriptase (RNA-dependent DNA polymerase)
Os08g0398000	1.1527	ABC transporter
Os03g0169600	1.37557	Dof domain, zinc finger
Oryza_sativa_newGene_726	1.43005	Protein kinase domain
Os06g0255100	1.10847	2OG-Fe(II) oxygenase superfamily
Os01g0327000	1.29697	Peroxidase
Os06g0275000	1.39165	CCT motif
Os01g0743500	6.25555	Malic enzyme, NAD binding domain
Os09g0491772	1.73324	Hsp70 protein
Os07g0538200	1.10668	Protein kinase domain
Os07g0122100	3.03862	Domain of unknown function (DUF1719)
Os11g0491400	1.06554	--
Os07g0603600	2.22566	Alpha/beta hydrolase family
Os03g0656000	1.01616	Hsp20/alpha crystallin family
Os06g0691600	1.86658	EF hand
Os01g0183300	1.06805	Endonuclease/Exonuclease/phosphatase family
Os09g0287000	1.00192	AP2 domain
Os10g0528400	1.08532	Glutathione S-transferase, N-terminal domain
Os10g0416800	2.94338	Glycosyl hydrolases family 18
Os01g0692000	1.71175	Glutathione S-transferase, C-terminal domain
Os03g0134500	1.69638	Cytochrome P450
Os08g0404900	3.07319	--
Oryza_sativa_newGene_4280	2.13508	--
Os01g0233900	1.09218	Ubiquitin-conjugating enzyme
Os11g0199200	1.03049	Thioredoxin
Os01g0348900	2.48046	Jacalin-like lectin domain
Os06g0293100	2.25308	Domain of unknown function
Os01g0237750	4.81597	NmrA-like family
Os07g0134800	1.00976	FAD binding domain
Os10g0515900	3.78432	Cytochrome P450
Os06g0282000	1.00643	UDP-glucoronosyl and UDP-glucosyl transferase
Os03g0325500	1.77531	MYB-CC type transfactor, LHEQLE motif
Os04g0314100	2.1426	UDP-glucoronosyl and UDP-glucosyl transferase
Os03g0335200	1.1709	WRKY DNA -binding domain
Os03g0740200	1.14081	Domain of unknown function (DUF4228)
Os10g0415300	2.92264	Pyridine nucleotide-disulphide oxidoreductase, dimerisation domain
Os07g0182100	2.02935	Tryptophan synthase alpha chain
Os08g0337800	4.09718	Plant protein of unknown function
Os01g0105800	1.28406	Iron-sulphur cluster biosynthesis
Os10g0529400	2.75903	Glutathione S-transferase, N-terminal domain
Os04g0531900	2.00536	short chain dehydrogenase
Os04g0149400	2.0561	--
Os06g0150400	1.32336	--
Os05g0122700	4.37683	Proteolipid membrane potential modulator
Os01g0337100	7.27648	Terpene synthase family, metal binding domain
Os04g0543000	1.31608	Protein kinase domain
Os03g0561400	5.70869	--
Os06g0166400	1.1144	AP2 domain
Os05g0542300	1.38937	--
Os12g0442800	1.92622	Oxidoreductase molybdopterin binding domain
Os03g0215000	1.13071	UAA transporter family
Os03g0129800	1.09878	Nucleotide-diphospho-sugar transferase
Os06g0215500	1.68916	NADH:flavin oxidoreductase / NADH oxidase family
Os06g0125800	1.22254	Ring finger domain
Os05g0468800	2.71565	Phosphatidylethanolamine-binding protein
Os06g0594300	1.52025	Kelch motif
Os02g0260900	2.93846	Caulimovirus viroplasmin
Os02g0753800	1.17244	Annexin
Os04g0677400	1.61016	Plant protein of unknown function (DUF639)
Os07g0127500	7.62002	Cysteine-rich secretory protein family
Os04g0627900	3.43232	Translation initiation factor SUI1
Os06g0147300	1.75772	--
Os01g0385400	1.25691	Voltage-dependent anion channel
Os12g0609025	1.37495	Protein kinase domain
Os01g0615050	5.26025	Potato inhibitor I family
Os10g0529600	3.70434	Glutathione S-transferase, N-terminal domain
Os01g0946200	1.18252	No apical meristem (NAM) protein
Os05g0318166	1.31322	Wall-associated receptor kinase galacturonan-binding
Os08g0320500	1.58039	--
Os10g0462500	1.3135	--
Os06g0315000	2.89773	SAM dependent carboxyl methyltransferase
Os03g0287400	2.64558	Protein of unknown function DUF260
Os05g0172000	1.25876	--
Os07g0672700	7.73318	UDP-glucoronosyl and UDP-glucosyl transferase
Os01g0891601	1.75534	Leucine rich repeat
Oryza_sativa_newGene_4907	3.50279	Protein kinase domain
Oryza_sativa_newGene_6982	2.96573	Salt stress response/antifungal
Os11g0700900	1.86603	Glycosyl hydrolases family 18
Os06g0591400	2.11335	--
Os12g0131200	1.04189	DHHC palmitoyltransferase
Os08g0140300	6.46877	Pyridoxal-dependent decarboxylase conserved domain
Os08g0327700	5.57987	Late embryogenesis abundant (LEA) group 1
Os09g0370300	3.79885	2Fe-2S iron-sulfur cluster binding domain
Os06g0249350	1.77984	--
Os02g0212900	1.17325	Protein tyrosine kinase
Os08g0203201	1.21116	--
Os03g0248600	1.1544	Enolase, C-terminal TIM barrel domain
Os01g0803200	1.26328	Cystatin domain
Os08g0384500	1.03011	ABC-2 type transporter
Os02g0281200	1.15373	NB-ARC domain
Os03g0762300	1.23778	Peroxidase
Os02g0582600	1.83607	--
Oryza_sativa_newGene_8815	1.45733	--
Os03g0285300	1.46998	--
Os07g0614600	1.48191	Lung seven transmembrane receptor
Os05g0432700	1.17657	Peptidase inhibitor I9
Os03g0158250	1.49194	DEAD/DEAH box helicase
Os11g0454000	7.79549	Dehydrin
Os05g0410900	1.39142	POT family
Os11g0587600	3.51091	ABC-2 type transporter
Oryza_sativa_newGene_3847	1.17903	Protein kinase domain
Os09g0120033	2.18631	--
Os06g0229066	1.81633	ATPase family associated with various cellular activities (AAA)
Os12g0638300	1.81183	POT family
Os02g0595900	1.40516	--
Os01g0224700	1.87468	Flavin-binding monooxygenase-like
Os04g0407500	1.00397	Plant protein of unknown function (DUF868)
Os07g0130400	1.46943	Legume lectin domain
Os06g0645600	1.14912	--
Os02g0259900	2.46049	--
Os06g0141100	1.0701	Sugar (and other) transporter
Os01g0218100	1.89097	Helix-loop-helix DNA-binding domain
Os08g0331000	2.90705	--
Os04g0150500	3.93929	Domain of unknown function (DUF4220)
Os11g0454200	7.05943	Dehydrin
Os04g0616700	1.78507	Di-glucose binding within endoplasmic reticulum
Os12g0635500	1.5943	Core-2/I-Branching enzyme
Os02g0738300	2.34425	--
Os06g0681200	7.97809	Plastocyanin-like domain
Os09g0320400	1.09287	--
Os01g0160800	2.56578	Ribosome inactivating protein
Os10g0562600	1.01368	--
Os01g0609300	3.8812	ABC-2 type transporter
Os03g0277300	4.57596	Hsp70 protein
Os01g0342500	1.27695	--
Os03g0734300	4.4027	Potato type II proteinase inhibitor family
Os11g0151800	3.18534	--
Os07g0124100	2.73743	Phytosulfokine precursor protein (PSK)
Os06g0688200	1.66381	Rare lipoprotein A (RlpA)-like double-psi beta-barrel
Os06g0158000	1.49687	AMP-binding enzyme
Os02g0176900	1.08991	Aldose 1-epimerase
Os09g0400400	1.09456	Alcohol dehydrogenase GroES-like domain
Os04g0167875	1.34668	--
Os03g0310600	1.68862	Plant protein of unknown function
Oryza_sativa_newGene_3152	1.67631	Protein kinase domain
Os05g0360800	1.11077	--
Os02g0640500	2.36994	Legume lectin domain
Os08g0120600	2.35864	Fructose-bisphosphate aldolase class-I
Os10g0532300	2.26803	Heavy-metal-associated domain
Os02g0770800	5.43435	Mo-co oxidoreductase dimerisation domain
Os11g0213700	1.23117	Leucine Rich repeats (2 copies)
Os12g0484600	1.9286	Nodulin-like
Os05g0151200	8.03626	TspO/MBR family
Os01g0690600	1.59561	Wall-associated receptor kinase C-terminal
Os05g0297800	1.03811	--
Os01g0728300	1.53366	Cytochrome P450
Os06g0157000	1.52362	GDSL-like Lipase/Acylhydrolase
Os11g0643100	5.96749	Transferase family
Os06g0591200	2.34456	--
Os01g0916100	1.40728	--
Os12g0154800	2.2536	Cupin
Os07g0564100	1.69688	UDP-glucoronosyl and UDP-glucosyl transferase
Os01g0959100	3.51259	ABA/WDS induced protein
Os03g0828300	3.66386	--
Os01g0341200	1.01865	--
Os04g0126900	1.71079	--
Os06g0569500	5.18818	Cytochrome P450
Os04g0351933	5.39039	--
Os03g0604566	1.32349	--
Os09g0571100	1.47353	Pectinesterase
Os05g0142900	1.57583	Cotton fibre expressed protein
Os02g0119700	1.72569	PPR repeat family
Os03g0400700	1.72867	Late embryogenesis abundant protein
Os03g0777000	1.59587	No apical meristem (NAM) protein
Os07g0692200	1.14215	Domain of unknown function (DUF588)
Os08g0387050	3.87623	--
Os05g0595100	1.83049	NAD dependent epimerase/dehydratase family
Os02g0120100	1.47835	Protein tyrosine kinase
Os01g0644200	3.56821	--
Os05g0366600	1.61875	Glycosyl hydrolase family 1
Os04g0487300	1.09815	RNA polymerase Rpb5, N-terminal domain
Os07g0170200	1.08441	HNH endonuclease
Os07g0540600	1.19676	Salt stress response/antifungal
Os11g0482901	1.2707	Cytochrome P450
Os01g0925200	1.08103	Enoyl-CoA hydratase/isomerase family
Os03g0286900	6.45644	Proteolipid membrane potential modulator
Os02g0745400	1.17503	Glycosyl transferase family 8
Os10g0442950	1.49881	ABC transporter
Os05g0100600	1.14479	Putative hydrolase of sodium-potassium ATPase alpha subunit
Os02g0131000	2.07082	--
Os11g0701500	1.92414	Glycosyl hydrolases family 18
Os07g0271000	1.58055	GDP dissociation inhibitor
Os01g0944800	3.23509	Glycosyl hydrolases family 17
Os07g0584200	1.87533	NPH3 family
Os01g0921000	5.3744	Nucleotide-diphospho-sugar transferase
Os01g0870400	1.41777	Protein kinase domain
Os03g0797500	2.71925	Tryptophan synthase alpha chain
Os08g0507100	1.33304	Cytochrome P450
Os12g0280801	1.134	--
Os03g0299800	1.13852	Protein of unknown function (DUF2985)
Os03g0638400	5.18205	--
Os05g0197200	1.45906	--
Os10g0134250	2.66949	--
Os09g0339000	1.26917	Protein kinase domain
Os02g0179600	1.92976	Domain of unknown function (DUF2828)
Os07g0663000	1.02101	--
Oryza_sativa_newGene_7487	1.3768	Domain of unknown function (DUF4218)
Os06g0659500	1.09928	Glutaredoxin
Os02g0794600	1.54699	Cytochrome C oxidase copper chaperone (COX17)
Os05g0584900	2.55946	--
Os01g0629600	1.56966	Serine carboxypeptidase
Os11g0533400	7.9161	--
Os08g0141400	1.64742	Pyridine nucleotide-disulphide oxidoreductase
Os05g0420600	1.05913	Cytochrome c
Os03g0293000	1.20789	Thioredoxin-like domain
Os10g0154700	1.21404	Cyclophilin type peptidyl-prolyl cis-trans isomerase/CLD
Os11g0634200	1.89585	--
Os03g0218400	2.05239	Sugar (and other) transporter
Os01g0130900	1.57826	--
Os03g0314500	1.87917	WD40-like Beta Propeller Repeat
Os08g0153900	5.72611	Protein of unknown function, DUF599
Os01g0779300	1.14557	Legume lectin domain
Oryza_sativa_newGene_6423	5.52485	Domain of unknown function (DUF1719)
Os11g0237300	1.0194	--
Os10g0492500	1.4286	Major intrinsic protein
Os05g0205000	1.26665	Major intrinsic protein
Os02g0505500	1.00378	Cotton fibre expressed protein
Os10g0362700	1.54634	--
Os09g0509500	1.96811	Alpha/beta hydrolase family
Os01g0117025	1.37038	--
Os11g0156401	1.24103	Transcriptional repressor, ovate
Oryza_sativa_newGene_6448	5.55056	No apical meristem (NAM) protein
Os02g0717500	1.71489	--
Os01g0701700	2.36856	SAM dependent carboxyl methyltransferase
Os09g0368200	8.10276	Flavin containing amine oxidoreductase
Os03g0331900	1.03861	Yos1-like
Oryza_sativa_newGene_689	2.12038	--
Os02g0787300	1.01721	Protein kinase domain
Os01g0267300	1.8924	Serpin (serine protease inhibitor)
Os10g0569400	2.42387	--
Os02g0455400	1.26861	Protein of unknown function (DUF1442)
Os01g0182400	1.32219	--
Os04g0619000	1.95498	No apical meristem (NAM) protein
Os01g0911900	1.05144	Putative S-adenosyl-L-methionine-dependent methyltransferase
Oryza_sativa_newGene_4011	1.29923	Protein kinase domain
Os09g0565300	1.86683	Copine
Os03g0663400	5.56431	Thaumatin family
Os03g0219300	1.05895	Tubulin/FtsZ family, GTPase domain
Os11g0540600	1.554	Plant protein of unknown function
Os09g0419200	1.13167	NAD dependent epimerase/dehydratase family
Os04g0387000	1.39676	--
Os03g0784900	1.01277	Glycolipid transfer protein (GLTP)
Os02g0783700	1.27345	Alanine dehydrogenase/PNT, C-terminal domain
Os06g0718400	1.47794	Plastocyanin-like domain
Os02g0467600	1.33969	Cytochrome P450
Os06g0690200	1.16274	Protein kinase domain
Os10g0463800	2.70788	Domain of unknown function (DUF1338)
Os02g0174000	1.21834	Myb-like DNA-binding domain
Os02g0191500	1.2185	Ring finger domain
Os01g0795400	2.50197	Peptidase inhibitor I9
Os12g0281600	1.07476	NB-ARC domain
Os01g0940700	2.9794	Glycosyl hydrolases family 17
Os05g0164800	1.2295	ZIP Zinc transporter
Os04g0506800	3.37325	Glycosyltransferase family 29 (sialyltransferase)
Os03g0231650	1.98188	Aminotransferase class IV
Os03g0296800	1.17482	Mitochondrial carrier protein
Os09g0517200	2.20712	NB-ARC domain
Os09g0426050	1.32887	--
Os06g0675600	1.77467	No apical meristem (NAM) protein
Os11g0599466	1.14596	DEAD/DEAH box helicase
Oryza_sativa_newGene_7582	1.68862	--
Os04g0432300	1.94023	Glycosyltransferase family 10 (fucosyltransferase)
Os12g0609200	1.51648	--
Os02g0228300	1.95903	Protein kinase domain
Os02g0332450	3.16172	--
Os12g0230133	1.02984	--
Os01g0160100	3.853	Thiamine pyrophosphate enzyme, N-terminal TPP binding domain
Os05g0321900	1.74507	WRKY DNA -binding domain
Os03g0197200	2.0685	Sugar (and other) transporter
Os07g0670300	1.61943	C2 domain
Os06g0472200	1.1236	NmrA-like family
Os01g0566200	1.17113	--
Os01g0307624	3.28061	--
Os06g0559400	1.296	--
Os09g0403000	1.47112	Domain of unknown function (DUF4228)
Os01g0253600	1.02295	Replication factor A protein 3
Os01g0605100	1.77188	ATPase family associated with various cellular activities (AAA)
Os04g0180400	4.92709	Cytochrome P450
Os03g0654700	3.57258	Protein of unknown function (DUF1637)
Os11g0151200	1.30747	Root cap
Os03g0727800	2.6017	F-box-like
Os09g0410700	1.73783	Helix-loop-helix DNA-binding domain
Os01g0143300	1.23706	Mitochondrial glycoprotein
Os02g0555200	1.26925	--
Os10g0209700	1.74194	Heavy-metal-associated domain
Os06g0695800	1.05486	ABC transporter
Os08g0540400	1.44969	Protein kinase domain
Os01g0795000	1.40576	Subtilase family
Os03g0189600	1.06559	Alcohol dehydrogenase GroES-like domain
Os03g0157900	1.48597	Aminotransferase class-V
Os06g0498800	2.2435	Phosphatidylethanolamine-binding protein
Os12g0476200	1.21733	Sugar efflux transporter for intercellular exchange
Os08g0560000	1.12461	2OG-Fe(II) oxygenase superfamily
Oryza_sativa_newGene_7283	1.0824	--
Os03g0321700	1.00277	WRKY DNA -binding domain
Os05g0574550	1.80401	--
Os10g0504900	5.44036	Probable lipid transfer
Os05g0119000	2.44712	Uncharacterised protein family (UPF0014)
Oryza_sativa_newGene_683	2.38779	Leucine rich repeat
Os05g0574700	1.17378	--
Os01g0112500	1.11978	Armadillo/beta-catenin-like repeat
Os06g0662550	3.71803	--
Os01g0585100	2.09506	Protein of unknown function (DUF2838)
Os07g0501700	1.0786	C2 domain
Os11g0705900	1.54594	GRAS domain family
Os02g0204700	2.62074	Cytochrome P450
Os06g0654400	1.53216	--
Os02g0745100	1.16431	Major intrinsic protein
Os01g0945700	3.6447	Amino acid permease
Os01g0327100	2.30478	Peroxidase
Os03g0197175	3.32628	Sugar (and other) transporter
Os09g0359500	1.71733	Carbohydrate-binding protein of the ER
Os03g0397600	3.00973	Glycosyl hydrolases family 17
Os01g0124650	2.24204	Bowman-Birk serine protease inhibitor family
Os03g0858200	1.35559	--
Os02g0624700	1.40835	--
Os04g0664600	2.17793	Transferase family
Os05g0529700	1.3413	DnaJ domain
Os01g0949700	2.53733	Glutathione S-transferase, N-terminal domain
Os10g0558750	1.68901	non-haem dioxygenase in morphine synthesis N-terminal
Os10g0416500	3.8253	Glycosyl hydrolases family 18
Os01g0734000	3.77908	WRKY DNA -binding domain
Os02g0612200	1.47891	NB-ARC domain
Os10g0405600	1.36076	Phosphofructokinase
Os05g0363200	1.07891	NAD dependent epimerase/dehydratase family
Os07g0677100	1.00294	Peroxidase
Os02g0740600	1.668	--
Os04g0650700	1.11571	Asparaginase
Os02g0140300	1.39952	MoaE protein
Os04g0463400	1.34329	VIT family
Oryza_sativa_newGene_9359	1.67825	--
Os05g0527100	4.46104	UDP-glucoronosyl and UDP-glucosyl transferase
Os04g0430900	2.92041	CorA-like Mg2+ transporter protein
Os01g0227500	1.52173	Cytochrome P450
Os12g0437800	7.6893	Potato inhibitor I family
Oryza_sativa_newGene_5116	1.02269	--
Os01g0155800	6.64587	--
Oryza_sativa_newGene_5783	2.92216	gag-polypeptide of LTR copia-type
Os09g0472100	1.36056	ABC-2 type transporter
Os02g0242900	1.37681	UDP-glucoronosyl and UDP-glucosyl transferase
Os07g0194100	1.4727	Protein kinase domain
Os11g0642400	6.93682	Transferase family
Oryza_sativa_newGene_412	1.95504	Calmodulin binding protein-like
Os01g0586800	4.85483	WRKY DNA -binding domain
Os01g0211600	1.19187	Cytochrome P450
Os01g0788400	1.86028	Pectinesterase
Os04g0206600	3.39791	UDP-glucoronosyl and UDP-glucosyl transferase
Os01g0647200	1.11637	--
Os01g0730700	2.69293	WRKY DNA -binding domain
Os10g0166600	1.03962	Cytochrome P450
Os05g0541400	1.50849	--
Os11g0629100	1.19377	--
Os04g0450600	1.03721	--
Os12g0115300	1.01715	Protease inhibitor/seed storage/LTP family
Os08g0557600	1.19338	Pyridine nucleotide-disulphide oxidoreductase
Os03g0757000	1.78298	UDP-glucoronosyl and UDP-glucosyl transferase
Os08g0519700	1.05564	Protein of unknown function (DUF630)
Os05g0507300	1.21006	Calreticulin family
Os04g0210250	2.04092	--
Os01g0555100	1.70816	Zn-finger in Ran binding protein and others
Os02g0771400	1.76429	Tyrosine phosphatase family
Os03g0731800	1.82417	Nucleotide-diphospho-sugar transferase
Os07g0593000	2.18074	--
Os05g0145100	3.33157	--
Os03g0860100	2.1436	AP2 domain
Os08g0189700	3.5849	Cupin
Os10g0390500	1.46869	Aminotransferase class I and II
Os08g0538600	1.42076	Stress up-regulated Nod 19
Os01g0954000	3.11984	NADPH-dependent FMN reductase
Os08g0558100	1.30754	EF hand
Os01g0561600	5.04024	Cytochrome P450
Os05g0368100	1.38412	--
Os03g0841700	1.22437	SPFH domain / Band 7 family
Os03g0114200	1.23246	Translation initiation factor 1A / IF-1
Os05g0165800	1.3025	--
Os12g0515800	1.44953	--
Os03g0188100	1.73787	MatE
Os01g0778800	1.05497	Insulinase (Peptidase family M16)
Os02g0568600	2.43208	--
Os12g0155000	2.78357	Cupin
Os05g0169100	1.23756	Ribosomal protein L16p/L10e
Os10g0394700	1.63506	--
Os03g0120400	1.94646	Heavy-metal-associated domain
Os11g0657850	1.16036	NB-ARC domain
Os09g0322000	1.42728	Sugar (and other) transporter
Os02g0228400	1.83506	Protein kinase domain
Os03g0356414	1.23179	Seven in absentia protein family
Os11g0195600	1.82918	Transmembrane amino acid transporter protein
Os01g0248850	1.49587	--
Os06g0341300	9.09649	Seed maturation protein
Os02g0134400	1.25368	FAD binding domain
Os01g0771300	1.12228	--
Os06g0568600	4.47364	Cytochrome P450
Os11g0664800	2.91423	Calmodulin binding protein-like
Os06g0474800	1.52637	4Fe-4S single cluster domain
Os05g0299500	2.1081	Eukaryotic protein of unknown function (DUF914)
Os12g0258700	8.82321	Multicopper oxidase
Os03g0132900	1.32542	Chitinase class I
Os02g0685200	3.57241	Myb-like DNA-binding domain
Os02g0828200	1.0255	--
Os03g0400800	1.79153	Leucine Rich repeats (2 copies)
Os07g0274700	1.83358	NADH-ubiquinone reductase complex 1 MLRQ subunit
Os05g0530400	1.31609	HSF-type DNA-binding
Os08g0509100	2.36984	Lipoxygenase
Os05g0411100	2.84532	POT family
Os10g0379100	7.98021	Transferase family
Os02g0135200	1.88252	Protein kinase domain
Os07g0116900	3.00119	--
Os02g0740500	4.44986	--
Os04g0513100	1.19665	Glycosyl hydrolase family 1
Os04g0516600	1.03766	Beta-eliminating lyase
Os09g0507400	1.02165	--
Os01g0716500	1.70103	Methyltransferase domain
Os01g0735500	1.06805	--
Os03g0103400	1.88201	GRAS domain family
Os09g0539200	1.29182	Glycosyl hydrolases family 35
Os01g0977200	1.81217	DnaJ domain
Os06g0505700	1.89154	--
Os05g0529400	1.15376	--
Os01g0796400	1.21873	3-hydroxyacyl-CoA dehydrogenase, NAD binding domain
Os06g0358800	1.12524	Ribonuclease III domain
Os06g0674100	1.3667	--
Os04g0633300	1.11407	Protein tyrosine kinase
Os03g0760000	2.29142	Cytochrome P450
Os01g0681800	1.13245	--
Os02g0690200	1.32313	--
Oryza_sativa_newGene_7425	1.24279	Domain of unknown function (DUF834)
Os11g0704525	1.4886	--
Os05g0501700	1.26862	Universal stress protein family
Os04g0469500	3.62794	Phosphofructokinase
Os02g0592000	1.99184	2OG-Fe(II) oxygenase superfamily
Os06g0316300	1.58197	Glycine rich protein family
Os02g0553000	2.83538	Protein kinase domain
Os04g0432100	3.54002	GRAS domain family
Os06g0716700	1.23113	Hsp90 protein
Os03g0439000	2.6309	--
Os01g0226400	6.50242	ATPase family associated with various cellular activities (AAA)
Os02g0569000	5.41094	Cytochrome P450
Os09g0555800	7.71986	AMP-binding enzyme
Os06g0686400	1.14133	Probable lipid transfer
Os01g0142500	1.33248	Myb-like DNA-binding domain
Os02g0629400	1.01154	Leucine rich repeat
Os07g0654450	1.17111	--
Os07g0619200	1.31627	EF hand
Os07g0106200	1.97545	Sugar (and other) transporter
Os01g0738400	4.8392	--
Os01g0110400	1.34439	Thiolase, N-terminal domain
Oryza_sativa_newGene_2470	4.14147	--
Os01g0844300	1.35894	FKBP-type peptidyl-prolyl cis-trans isomerase
Os04g0103500	1.26407	Protein kinase domain
Os07g0540500	1.81045	Protein tyrosine kinase
Os06g0293000	1.55729	Domain of unknown function
Os03g0197900	1.6631	Transcriptional repressor, ovate
Os08g0444440	2.82791	--
Os01g0758200	1.08037	Dof domain, zinc finger
Os06g0218300	2.16951	Ring finger domain
Os04g0515400	1.01459	MazG nucleotide pyrophosphohydrolase domain
Os06g0272800	2.28532	GDSL/SGNH-like Acyl-Esterase family found in Pmr5 and Cas1p
Os03g0660300	2.53931	Auxin responsive protein
Os08g0385000	1.7909	--
Os07g0643000	4.69245	alpha/beta hydrolase fold
Os01g0826000	3.19514	Heavy-metal-associated domain
Os07g0147900	1.00746	Oxidoreductase NAD-binding domain
Os12g0562400	1.1883	Phosphatidylinositol-specific phospholipase C, X domain
Os03g0179400	1.18173	Protein tyrosine kinase
Os04g0586000	1.31727	Protein of unknown function (DUF581)
Os05g0135400	1.40904	Peroxidase
Os01g0801901	1.49327	Basic region leucine zipper
Os01g0558100	2.68406	Glutathione S-transferase, N-terminal domain
Os09g0551000	2.1527	D-mannose binding lectin
Os10g0546900	1.01533	Ring finger domain
Oryza_sativa_newGene_3538	1.43108	--
Os07g0123800	2.99231	--
Os12g0636400	4.08817	Alpha/beta hydrolase family
Os06g0202300	1.59573	--
Oryza_sativa_newGene_5087	1.12611	--
Os02g0828400	1.18814	--
Os10g0528300	3.70323	Glutathione S-transferase, N-terminal domain
Os08g0452900	1.27572	--
Oryza_sativa_newGene_6016	1.68372	--
Os01g0276900	2.05663	--
Os09g0127300	1.20982	NAD dependent epimerase/dehydratase family
Os07g0663900	4.66639	Enoyl-(Acyl carrier protein) reductase
Os01g0849500	1.29473	Protein of unknown function (DUF3339)
Oryza_sativa_newGene_8196	2.32123	Cysteine-rich TM module stress tolerance
Os05g0157200	1.40913	Universal stress protein family
Os12g0115100	1.61969	Protease inhibitor/seed storage/LTP family
Os01g0116900	1.35081	Protein tyrosine kinase
Os03g0159100	1.33631	Protein tyrosine kinase
Os04g0541700	1.85637	Homeobox associated leucine zipper
Oryza_sativa_newGene_2067	1.39424	--
Os08g0138200	1.62697	Plastocyanin-like domain
Os07g0605400	1.29187	--
Os02g0722500	1.2593	Putative GTPase activating protein for Arf
Os08g0205400	1.18316	Heavy-metal-associated domain
Os01g0176751	1.32881	--
Os04g0513900	1.36919	Glycosyl hydrolase family 1
Os06g0291800	1.08063	Domain of unknown function
Os09g0467300	2.43207	Triose-phosphate Transporter family
Os03g0693700	8.02579	Cupin
Os02g0601100	1.00712	--
Os12g0460100	1.96776	Domain of unknown function (DUF4408)
Os06g0246500	5.27877	Dehydrogenase E1 component
Os06g0228500	1.39715	Transmembrane amino acid transporter protein
Os08g0331800	3.46776	--
Os10g0326800	1.58599	--
Os10g0356000	1.82133	Ribulose bisphosphate carboxylase large chain, catalytic domain
Os06g0552900	1.49427	Phosphatidylethanolamine-binding protein
Os10g0177200	1.65392	EF-hand domain
Os05g0142000	1.06056	--
Os06g0157125	2.0551	GDSL-like Lipase/Acylhydrolase
Os09g0415050	2.90365	Integrase core domain
Os01g0702500	1.2799	Dehydrin
Os12g0516000	1.25797	--
Os03g0159600	1.34125	Seed maturation protein
Oryza_sativa_newGene_8738	1.89974	Cytochrome P450
Os04g0386700	2.82208	--
Oryza_sativa_newGene_1382	2.74729	--
Os03g0647400	1.09184	GCK domain
Os07g0684000	1.8476	Ricin-type beta-trefoil lectin domain-like
Oryza_sativa_newGene_7576	4.35765	--
Os02g0513100	4.97825	Sugar efflux transporter for intercellular exchange
Os01g0939500	1.27239	eRF1 domain 2
Os04g0654500	3.26711	--
Os12g0603800	1.30215	EF hand
Os07g0550500	1.53002	Protein tyrosine kinase
Os02g0822900	1.57848	Protein kinase domain
Os06g0711200	2.25605	--
Oryza_sativa_newGene_8652	1.39193	--
Os10g0490800	3.69303	Peptidase of plants and bacteria
Os05g0386201	1.17463	Domain of unknown function (DUF702)
Os07g0532800	1.44415	Xylanase inhibitor N-terminal
Os08g0256700	2.11297	--
Os05g0493100	1.22263	Salt stress response/antifungal
Os01g0510200	1.49109	--
Os09g0545300	2.02214	Auxin responsive protein
Os07g0151800	1.29602	--
Oryza_sativa_newGene_1753	3.04894	--
Os07g0471300	1.20988	Piwi domain
Os09g0431100	1.95016	Receptor family ligand binding region
Os07g0125000	5.89828	Cysteine-rich secretory protein family
Os11g0161800	1.46382	NB-ARC domain
Os05g0574600	1.36065	FAE1/Type III polyketide synthase-like protein
Os03g0693800	4.45798	Cupin
Os03g0432000	1.60151	--
Os10g0469700	1.01441	Leucine Rich repeats (2 copies)
Os03g0693900	4.468	Cupin
Os11g0582000	5.04355	--
Os03g0133100	5.65194	--
Os06g0318600	1.08088	Peptidase family S41
Os04g0184100	1.46569	Amidase
Os04g0266900	2.50299	Transketolase, thiamine diphosphate binding domain
Os01g0734800	1.34016	UDP-glucoronosyl and UDP-glucosyl transferase
Os07g0489000	7.71132	Probable lipid transfer
Os11g0649700	1.26072	Domain of unknown function (DUF588)
Os10g0391200	1.92632	F-box domain
Os09g0554000	1.69501	Mitochondrial carrier protein
Os03g0664800	1.86515	Acetyltransferase (GNAT) domain
Os07g0480900	1.47044	Papain family cysteine protease
Os12g0629600	3.42515	Thaumatin family
Os05g0529200	1.19496	Enoyl-CoA hydratase/isomerase family
Os08g0117900	1.1985	Myelodysplasia-myeloid leukemia factor 1-interacting protein
Os04g0291900	3.15216	Di-glucose binding within endoplasmic reticulum
Os07g0539300	1.57822	Glycosyl hydrolases family 17
Oryza_sativa_newGene_8407	3.69471	--
Os04g0303250	1.17133	--
Os01g0971800	1.44149	Myb-like DNA-binding domain
Os11g0602800	1.44328	Kelch motif
Os08g0548700	1.08267	--
Os11g0156800	1.2944	--
Os03g0277500	6.98508	Glyoxalase-like domain
Os03g0293700	1.48107	--
Os07g0659400	1.52756	Haloacid dehalogenase-like hydrolase
Os03g0153500	2.14915	FAD binding domain
Os02g0567800	2.37481	alpha/beta hydrolase fold
Os02g0782500	1.80197	Hsp20/alpha crystallin family
Os01g0960800	1.50483	Pam16
Os11g0684000	1.86465	Myb-like DNA-binding domain
Os07g0545300	1.16201	Core histone H2A/H2B/H3/H4
Os09g0444900	6.25505	Family of unknown function (DUF716)
Os07g0236700	1.353	Dof domain, zinc finger
Os05g0360400	1.71694	Ring finger domain
Os07g0209100	2.20961	Raffinose synthase or seed imbibition protein Sip1
Os02g0650900	6.00074	Glutamate/Leucine/Phenylalanine/Valine dehydrogenase
Oryza_sativa_newGene_6940	2.0636	--
Os02g0671200	1.22246	Protein of unknown function (DUF295)
Os02g0570500	3.07869	Cytochrome P450
[truncated: 65 more rows]
