# Supplementary material for: Transcriptome-Based Analysis of Phosphite-Induced Resistance against Pathogens in Rice
Source: Plants (Basel). 2020 Oct 9;9(10):1334. doi: 10.3390/plants9101334 (PMC7650589; doi:10.3390/plants9101334)
Supplement: Supplementary file 1 [file plants-09-01334-s001.zip › supplementary files/Table S4.xlsx]

## Sheet: Sheet1
Gene	Primer Sequences(5'to3')	Size(bp)	Annealing (℃)
reference gene	GGAAGCCGCTGAGATGAACAA	112	60
	CTCGAACTTCCACAGGGCAATAT
PR1	GCGTCTTCATCACCTGCAACT	130	60
	GCATAAACACGTAGCATAGCATACG
AOX1	CGGACACTTCGATCGATCTGA	89	60
	GAAGCGCAGCGACTTGAC
OPR1	CCGAGGAGGTTTGAGCTTGA	119	60
	GACTCCTCATCAATCTCCTCAAG
WRKY	GATGGACAGGTCAGTCCTATG	96	60
	GTGTCAAAAGCTGGACTCGTCTA
ACO1	GAGAGGAACTTGAGAGTTAGCTAG	71	60
	CGAGCAGACTCATGTCGATGA
