# Supplementary material for: Transcriptome-Based Analysis of Phosphite-Induced Resistance against Pathogens in Rice
Source: Plants (Basel). 2020 Oct 9;9(10):1334. doi: 10.3390/plants9101334 (PMC7650589; doi:10.3390/plants9101334)
Supplement: Supplementary file 1 [file plants-09-01334-s001.zip › supplementary files/Table S3.xlsx]

## Sheet: Sheet1
Gene ID	Family	Type	Regulated
Os01g0635550	zf-HD	TF	up
Os04g0434500	zf-HD	TF	down
Oryza_sativa_newGene_512	WRKY	TF	up
Os01g0182700	WRKY	TF	down
Os01g0289600	WRKY	TF	up
Os01g0584900	WRKY	TF	up
Os01g0586800	WRKY	TF	up
Os01g0626400	WRKY	TF	up
Os01g0714800	WRKY	TF	up
Os01g0730700	WRKY	TF	up
Os01g0734000	WRKY	TF	up
Os01g0821600	WRKY	TF	down
Os01g0826400	WRKY	TF	down
Os02g0770500	WRKY	TF	up
Os03g0321700	WRKY	TF	up
Os03g0335200	WRKY	TF	up
Os03g0657400	WRKY	TF	up
Os05g0321900	WRKY	TF	up
Os05g0474800	WRKY	TF	down
Os05g0565900	WRKY	TF	up
Os09g0417800	WRKY	TF	up
Os11g0116900	WRKY	TF	up
Os11g0117400	WRKY	TF	up
Os11g0117500	WRKY	TF	up
Os11g0490900	WRKY	TF	up
Os12g0116700	WRKY	TF	up
Os06g0145800	Whirly	TF	down
Os03g0351400	TUB	TF	down
Os02g0542400	Trihelix	TF	down
Os02g0648300	Trihelix	TF	down
Os04g0541100	Trihelix	TF	down
Os04g0395800	Tify	TF	up
Os01g0213800	TCP	TF	down
Os02g0635800	TCP	TF	down
Os02g0747400	TCP	TF	down
Os02g0828566	TCP	TF	down
Os06g0226700	TCP	TF	down
Os08g0544800	TCP	TF	down
Os01g0954500	SRS	TF	up
Os05g0386201	SRS	TF	up
Os09g0491532	SBP	TF	down
Os09g0507100	SBP	TF	down
Os02g0692700	PLATZ	TF	up
Os08g0560300	PLATZ	TF	down
Os01g0226700	OFP	TF	down
Os01g0625900	OFP	TF	down
Os01g0732300	OFP	TF	down
Os02g0679700	OFP	TF	down
Os03g0159400	OFP	TF	down
Os03g0197900	OFP	TF	up
Os04g0577700	OFP	TF	down
Os05g0440900	OFP	TF	down
Os05g0441400	OFP	TF	down
Os05g0583600	OFP	TF	down
Os08g0102400	OFP	TF	down
Os10g0532600	OFP	TF	down
Os11g0156401	OFP	TF	up
Os08g0174500	NF-YB	TF	up
Os02g0776400	NF-YA	TF	down
Os03g0647600	NF-YA	TF	down
Os03g0696300	NF-YA	TF	down
Os12g0618600	NF-YA	TF	down
Oryza_sativa_newGene_1332	NAC	TF	up
Os01g0667000	NAC	TF	up
Os01g0816100	NAC	TF	up
Os01g0946200	NAC	TF	up
Os02g0810900	NAC	TF	down
Os03g0327800	NAC	TF	up
Os03g0624600	NAC	TF	down
Os03g0777000	NAC	TF	up
Os04g0619000	NAC	TF	up
Os05g0194500	NAC	TF	up
Os05g0563000	NAC	TF	down
Os06g0131700	NAC	TF	down
Os06g0675600	NAC	TF	up
Os06g0726300	NAC	TF	up
Os07g0683200	NAC	TF	up
Os07g0684800	NAC	TF	up
Os10g0571600	NAC	TF	up
Os11g0126900	NAC	TF	up
Os12g0123800	NAC	TF	up
Os01g0603300	MYB-related	TF	down
Os02g0579300	MYB-related	TF	down
Os02g0685200	MYB-related	TF	up
Os04g0583900	MYB-related	TF	up
Os05g0162800	MYB-related	TF	down
Os07g0634900	MYB-related	TF	down
Os08g0433400	MYB-related	TF	down
Os12g0564100	MYB-related	TF	up
Oryza_sativa_newGene_2816	MYB	TF	down
Oryza_sativa_newGene_2953	MYB	TF	up
Os01g0142500	MYB	TF	up
Os01g0285300	MYB	TF	down
Os01g0695900	MYB	TF	up
Os01g0722300	MYB	TF	down
Os01g0850400	MYB	TF	down
Os01g0874300	MYB	TF	down
Os02g0618400	MYB	TF	down
Os03g0315400	MYB	TF	down
Os03g0371800	MYB	TF	down
Os04g0594100	MYB	TF	down
Os05g0140100	MYB	TF	down
Os05g0543600	MYB	TF	down
Os06g0637500	MYB	TF	down
Os07g0629000	MYB	TF	up
Os08g0151300	MYB	TF	down
Os08g0486300	MYB	TF	down
Os11g0558200	MYB	TF	down
Os11g0684000	MYB	TF	up
Os11g0700500	MYB	TF	up
Os12g0572000	MYB	TF	down
Os08g0112700	MADS-MIKC	TF	up
Os01g0129600	LOB	TF	down
Os01g0511000	LOB	TF	down
Os03g0149000	LOB	TF	down
Os03g0287400	LOB	TF	up
Os03g0445700	LOB	TF	down
Os01g0571300	HSF	TF	up
Os01g0733200	HSF	TF	up
Os05g0530400	HSF	TF	up
Os01g0848400	HB-other	TF	down
Os03g0673000	HB-other	TF	down
Os03g0123500	HB-KNOX	TF	down
Os02g0649300	HB-HD-ZIP	TF	down
Os02g0674800	HB-HD-ZIP	TF	down
Os04g0541700	HB-HD-ZIP	TF	up
Os04g0548700	HB-HD-ZIP	TF	down
Os06g0140400	HB-HD-ZIP	TF	down
Os06g0140700	HB-HD-ZIP	TF	down
Os09g0379600	HB-HD-ZIP	TF	up
Os09g0447000	HB-HD-ZIP	TF	down
Os10g0404900	HB-HD-ZIP	TF	down
Os05g0455200	HB-BELL	TF	down
Os06g0108900	HB-BELL	TF	down
Os02g0776900	GRF	TF	down
Os03g0103400	GRAS	TF	up
Os04g0432100	GRAS	TF	up
Os11g0705900	GRAS	TF	up
Os01g0176700	GARP-G2-like	TF	up
Os01g0971800	GARP-G2-like	TF	up
Os02g0139000	GARP-G2-like	TF	up
Os02g0168200	GARP-G2-like	TF	up
Os02g0174000	GARP-G2-like	TF	up
Os02g0241200	GARP-G2-like	TF	down
Os02g0325600	GARP-G2-like	TF	down
Os03g0325500	GARP-G2-like	TF	up
Os04g0566600	GARP-G2-like	TF	up
Os05g0488600	GARP-G2-like	TF	up
Os06g0348800	GARP-G2-like	TF	down
Os07g0685300	GARP-G2-like	TF	up
Os11g0106100	GARP-G2-like	TF	up
Os12g0105600	GARP-G2-like	TF	up
Os02g0689132	EIL	TF	up
Os02g0739700	E2F-DP	TF	down
Os02g0646200	DBB	TF	down
Os12g0209200	DBB	TF	up
Os01g0645000	C3H	TF	down
Os01g0738400	C3H	TF	up
Os05g0128200	C3H	TF	down
Os12g0515500	C3H	TF	up
Os01g0785900	C2H2	TF	down
Os01g0838600	C2H2	TF	up
Os01g0839100	C2H2	TF	up
Os03g0264600	C2H2	TF	down
Os03g0610400	C2H2	TF	down
Os03g0838800	C2H2	TF	up
Os04g0690100	C2H2	TF	down
Os05g0444200	C2H2	TF	up
Os07g0590100	C2H2	TF	up
Os08g0441900	C2H2	TF	down
Os08g0467100	C2H2	TF	down
Os08g0562300	C2H2	TF	up
Os09g0431750	C2H2	TF	down
Os11g0340477	C2H2	TF	up
Os11g0702400	C2H2	TF	up
Os11g0707300	C2H2	TF	down
Os12g0583700	C2H2	TF	up
Os08g0159500	C2C2-LSD	TF	down
Os01g0343300	C2C2-GATA	TF	down
Os10g0557600	C2C2-GATA	TF	down
Os01g0758200	C2C2-Dof	TF	up
Os03g0169600	C2C2-Dof	TF	up
Os03g0821200	C2C2-Dof	TF	up
Os05g0440000	C2C2-Dof	TF	down
Os06g0284500	C2C2-Dof	TF	up
Os07g0236700	C2C2-Dof	TF	up
Os08g0490100	C2C2-Dof	TF	down
Os09g0475800	C2C2-Dof	TF	down
Os10g0406300	C2C2-Dof	TF	up
Os02g0178100	C2C2-CO-like	TF	up
Os06g0275000	C2C2-CO-like	TF	up
Os01g0211800	bZIP	TF	down
Os01g0542700	bZIP	TF	up
Os01g0756200	bZIP	TF	down
Os01g0801901	bZIP	TF	up
Os01g0859500	bZIP	TF	up
Os02g0191600	bZIP	TF	up
Os02g0203000	bZIP	TF	down
Os05g0129300	bZIP	TF	down
Os06g0211200	bZIP	TF	down
Os06g0614100	bZIP	TF	up
Os07g0686100	bZIP	TF	up
Os09g0280500	bZIP	TF	up
Os09g0540800	bZIP	TF	down
Oryza_sativa_newGene_9731	bHLH	TF	down
Os01g0159800	bHLH	TF	up
Os01g0196300	bHLH	TF	up
Os01g0218100	bHLH	TF	up
Os02g0120500	bHLH	TF	up
Os02g0691500	bHLH	TF	down
Os02g0747900	bHLH	TF	down
Os02g0805250	bHLH	TF	down
Os03g0122100	bHLH	TF	down
Os03g0135700	bHLH	TF	down
Os03g0188400	bHLH	TF	down
Os03g0260600	bHLH	TF	down
Os03g0741100	bHLH	TF	down
Os03g0811400	bHLH	TF	up
Os04g0350700	bHLH	TF	down
Os06g0164400	bHLH	TF	down
Os06g0570900	bHLH	TF	up
Os06g0724800	bHLH	TF	down
Os08g0483900	bHLH	TF	down
Os09g0410700	bHLH	TF	up
Os10g0376900	bHLH	TF	up
Os10g0544200	bHLH	TF	down
Os11g0523700	bHLH	TF	down
Os01g0670800	B3-ARF	TF	down
Os01g0753500	B3-ARF	TF	down
Os05g0563400	B3-ARF	TF	down
Os06g0677800	B3-ARF	TF	down
Os08g0520550	B3-ARF	TF	down
Os02g0598200	B3	TF	down
Os07g0679700	B3	TF	down
Oryza_sativa_newGene_9571	AP2/ERF-ERF	TF	down
Os01g0313300	AP2/ERF-ERF	TF	down
Os01g0752500	AP2/ERF-ERF	TF	up
Os01g0797600	AP2/ERF-ERF	TF	down
Os01g0968800	AP2/ERF-ERF	TF	up
Os02g0656600	AP2/ERF-ERF	TF	down
Os02g0657000	AP2/ERF-ERF	TF	down
Os02g0677300	AP2/ERF-ERF	TF	down
Os03g0182800	AP2/ERF-ERF	TF	up
Os03g0183000	AP2/ERF-ERF	TF	up
Os03g0191900	AP2/ERF-ERF	TF	down
Os03g0860100	AP2/ERF-ERF	TF	up
Os04g0398000	AP2/ERF-ERF	TF	up
Os04g0429050	AP2/ERF-ERF	TF	up
Os04g0549700	AP2/ERF-ERF	TF	down
Os04g0550200	AP2/ERF-ERF	TF	down
Os04g0572400	AP2/ERF-ERF	TF	down
Os04g0610400	AP2/ERF-ERF	TF	down
Os05g0361700	AP2/ERF-ERF	TF	down
Os05g0437100	AP2/ERF-ERF	TF	up
Os05g0497200	AP2/ERF-ERF	TF	down
Os05g0572000	AP2/ERF-ERF	TF	up
Os06g0166400	AP2/ERF-ERF	TF	up
Os06g0604000	AP2/ERF-ERF	TF	down
Os08g0408500	AP2/ERF-ERF	TF	down
Os08g0565200	AP2/ERF-ERF	TF	down
Os09g0287000	AP2/ERF-ERF	TF	up
Os09g0457900	AP2/ERF-ERF	TF	down
Os09g0522100	AP2/ERF-ERF	TF	down
Os12g0603300	AP2/ERF-ERF	TF	down
