# Supplementary material for: Transcriptome-Based Analysis of Phosphite-Induced Resistance against Pathogens in Rice
Source: Plants (Basel). 2020 Oct 9;9(10):1334. doi: 10.3390/plants9101334 (PMC7650589; doi:10.3390/plants9101334)
Supplement: Supplementary file 1 [file plants-09-01334-s001.zip › supplementary files/Table S2.xlsx]

## Sheet: Sheet1
Gene ID	log2FC	Description
Os03g0243900	-1.64055	Thaumatin family
Os09g0482761	-2.73549	Fasciclin domain
Os08g0393600	-1.26949	--
Oryza_sativa_newGene_7153	-1.65842	--
Os08g0191433	-1.45453	Carbohydrate binding domain (family 25)
Os04g0462300	-1.15068	--
Os01g0841800	-1.13288	RNB domain
Os05g0560750	-1.56356	--
Os06g0220900	-1.94962	--
Os03g0165400	-2.57824	Glycosyl hydrolases family 35
Os02g0711300	-1.72407	Hsp20/alpha crystallin family
Os08g0390100	-1.47582	Protein of unknown function (DUF810)
Os04g0380000	-1.1276	--
Os03g0788600	-2.26634	Fasciclin domain
Os07g0160600	-1.1568	Fasciclin domain
Os05g0338933	-1.07748	--
Os08g0401500	-2.35852	GMC oxidoreductase
Os09g0381300	-1.19255	--
Os06g0209100	-1.25008	Xylanase inhibitor N-terminal
Os12g0479100	-2.72489	--
Os03g0161600	-2.07527	--
Os01g0767966	-1.1942	NPR1/NIM1 like defence protein C terminal
Os07g0645000	-1.77383	--
Os10g0522601	-1.27939	Armadillo/beta-catenin-like repeat
Os05g0452500	-1.11542	--
Os10g0562700	-1.11008	Protein of unknown function (DUF632)
Os06g0643700	-1.28656	Haemolysin-III related
Os03g0161302	-2.05074	Sulfate transporter family
Os04g0321700	-1.21908	Serine carboxypeptidase
Os04g0529300	-1.48967	--
Os03g0797800	-3.83114	AUX/IAA family
Os07g0659800	-2.48129	Seven in absentia protein family
Os03g0754500	-1.04294	COBRA-like protein
Os01g0111900	-1.12202	--
Os03g0825500	-1.12399	Transcription termination factor nusG
Os06g0260250	-1.53699	FAE1/Type III polyketide synthase-like protein
Os05g0159300	-2.17855	--
Os04g0585100	-1.37348	DHHC palmitoyltransferase
Os07g0505300	-1.50962	--
Os02g0130600	-1.32712	--
Os03g0856100	-1.07964	PPR repeat family
Os01g0788700	-1.49678	Plastocyanin-like domain
Os01g0598600	-1.80395	Xylanase inhibitor N-terminal
Os01g0313300	-1.12271	AP2 domain
Os08g0208200	-2.21542	Xylanase inhibitor C-terminal
Os02g0826300	-1.09199	--
Os03g0301200	-1.7241	COBRA-like protein
Os04g0565500	-1.07414	Transmembrane amino acid transporter protein
Os06g0118700	-1.17047	Xylanase inhibitor N-terminal
Os01g0679550	-2.02066	Xylanase inhibitor C-terminal
Os01g0141900	-1.06661	--
Os10g0576900	-1.04361	NAD dependent epimerase/dehydratase family
Os03g0403600	-1.64161	von Willebrand factor type A domain
Os01g0118600	-1.39504	Protein of unknown function (DUF563)
Os11g0566800	-2.5651	Chalcone and stilbene synthases, N-terminal domain
Os03g0271500	-1.32621	--
Os01g0622033	-1.28156	Glycosyl transferases group 1
Os03g0452300	-1.00872	Ribosomal protein S5, N-terminal domain
Os03g0741100	-1.21811	Helix-loop-helix DNA-binding domain
Os11g0461000	-2.24197	Serine carboxypeptidase
Os05g0519000	-1.11203	VQ motif
Os02g0702600	-2.07085	PRONE (Plant-specific Rop nucleotide exchanger)
Os05g0414600	-1.17492	--
Os03g0604600	-1.10106	--
Os03g0817900	-1.61496	GDSL/SGNH-like Acyl-Esterase family found in Pmr5 and Cas1p
Os04g0527000	-2.32582	GRAM domain
Os01g0191800	-1.87395	Protein kinase domain
Os02g0628200	-2.52068	Triose-phosphate Transporter family
Os08g0120200	-2.29893	DNA polymerase III, delta subunit
Os04g0483500	-1.26451	short chain dehydrogenase
Os09g0491788	-2.08446	NAD dependent epimerase/dehydratase family
Os01g0898900	-1.00508	Nucleotide-sugar transporter
Os04g0446401	-1.02501	--
Os07g0489300	-1.31532	UDP-glucoronosyl and UDP-glucosyl transferase
Os06g0129000	-1.01883	--
Os11g0115350	-1.35491	Protease inhibitor/seed storage/LTP family
Os05g0390100	-1.12529	Dynamin family
Oryza_sativa_newGene_7279	-1.19916	--
Os04g0166000	-1.34038	--
Os07g0575500	-1.47791	Glycosyl hydrolase family 20, catalytic domain
Os03g0132250	-1.33446	Rare lipoprotein A (RlpA)-like double-psi beta-barrel
Os08g0505200	-1.24346	--
Os05g0168500	-1.01049	Endomembrane protein 70
Os11g0438000	-1.17161	short chain dehydrogenase
Os03g0749500	-1.11752	Glycosyl hydrolase family 3 N terminal domain
Os09g0122500	-1.49958	--
Os07g0448800	-1.03887	Major intrinsic protein
Os01g0290800	-1.69401	--
Os01g0106400	-1.56012	NmrA-like family
Os02g0780550	-1.01063	Domain of unknown function (DUF1771)
Os08g0546700	-1.02669	Rhomboid family
Os04g0676400	-1.00116	Domain of unknown function (DUF4408)
Os02g0195000	-1.24422	Uncharacterized conserved protein (DUF2048)
Os01g0308600	-1.96894	--
Os05g0135500	-1.80341	Peroxidase
Os09g0323500	-4.08013	NRDE protein
Os03g0767600	-1.03145	NPH3 family
Os03g0264600	-2.4759	--
Os03g0832800	-1.28883	Acyltransferase
Os03g0558700	-1.08486	--
Os04g0538166	-1.34983	Elongation factor Tu GTP binding domain
Os01g0195400	-1.96972	Late embryogenesis abundant protein
Os01g0555600	-1.2322	Dynein light chain type 1
Os01g0236400	-2.07759	--
Os12g0554800	-1.20423	Glycosyl hydrolases family 28
Os01g0601200	-1.51708	Protein kinase domain
Os04g0496300	-1.15928	--
Os09g0456700	-1.91807	--
Os06g0179400	-1.39612	Plant protein of unknown function
Os05g0394200	-2.57773	Protein of unknown function (DUF632)
Os02g0589400	-1.6553	UDP-glucoronosyl and UDP-glucosyl transferase
Os06g0553200	-1.11733	--
Os01g0315600	-1.97045	Putative lysophospholipase
Os04g0667600	-1.15935	--
Os03g0287750	-1.66978	Glycosyltransferase family 43
Os01g0836600	-2.81426	ABC-2 type transporter
Os03g0708000	-1.21556	Phospholipase A2
Os05g0535900	-1.03234	Protein of unknown function (DUF4005)
Os02g0276200	-1.15918	Isochorismatase family
Os05g0527800	-1.88644	UDP-glucoronosyl and UDP-glucosyl transferase
Os02g0614600	-1.79022	Plant protein of unknown function (DUF869)
Os04g0572800	-1.10108	--
Os08g0390200	-1.40152	2OG-Fe(II) oxygenase superfamily
Os07g0565400	-1.33402	Protein tyrosine kinase
Os01g0842400	-3.45443	Multicopper oxidase
Os08g0441900	-1.82237	Zinc-finger of C2H2 type
Os04g0414500	-1.61985	--
Os01g0243700	-1.6713	X8 domain
Os01g0597600	-1.44762	Transmembrane amino acid transporter protein
Os12g0472800	-1.7612	Pollen proteins Ole e I like
Os09g0315200	-1.15236	--
Os03g0822400	-3.08924	--
Os01g0937900	-1.76106	--
Os08g0520550	-1.56544	Auxin response factor
Os09g0544800	-1.3536	PRONE (Plant-specific Rop nucleotide exchanger)
Os01g0358100	-1.34696	Rapid ALkalinization Factor (RALF)
Os11g0104866	-1.53408	Clathrin propeller repeat
Os07g0606800	-2.38019	alpha/beta hydrolase fold
Os04g0110200	-1.05823	--
Os03g0249100	-1.72644	--
Os11g0107000	-2.51407	GDSL/SGNH-like Acyl-Esterase family found in Pmr5 and Cas1p
Os06g0267450	-1.88285	Cytochrome P450
Os03g0120200	-1.44797	Remorin, C-terminal region
Os01g0265100	-2.09424	ADP-ribosylation factor family
Os09g0416900	-1.75017	Armadillo/beta-catenin-like repeat
Os05g0524100	-1.15583	--
Os06g0592400	-1.24917	Aldehyde dehydrogenase family
Os10g0146901	-1.40903	Thaumatin family
Os01g0850400	-1.22962	Myb-like DNA-binding domain
Os07g0413700	-1.03687	Poly(ADP-ribose) polymerase catalytic domain
Os10g0150700	-6.7496	Pollen proteins Ole e I like
Os02g0182600	-1.49004	--
Os12g0239200	-1.04797	--
Os03g0191850	-1.09995	AP2 domain
Os04g0583800	-1.06096	--
Os12g0511200	-2.92969	Haemolysin-III related
Os03g0799700	-1.05648	50S ribosome-binding GTPase
Os04g0672300	-2.04685	--
Os08g0547550	-1.24573	Probable DNA packing protein, N-terminus
Os03g0823800	-1.07715	Permease family
Os06g0274800	-7.02041	Peroxidase
Os06g0232300	-1.28387	Membrane transport protein
Os03g0418700	-1.02743	Domain of unknown function (DUF4378)
Os01g0717700	-1.15725	Allinase
Os02g0448400	-1.17778	C2 domain
Os12g0571600	-1.38809	--
Os07g0604800	-1.75945	Reversibly glycosylated polypeptide
Os01g0848400	-1.30282	Homeobox KN domain
Os03g0174200	-1.18534	--
Os08g0471800	-1.98684	Remorin, C-terminal region
Os05g0559600	-1.02867	Glycosyltransferase family 43
Os03g0135200	-1.21837	Glutathione S-transferase, C-terminal domain
Os04g0649200	-1.13234	Plant protein of unknown function (DUF869)
Os03g0204100	-1.88805	Formin Homology 2 Domain
Os09g0423500	-2.94537	Xylanase inhibitor N-terminal
Os04g0549700	-2.37426	AP2 domain
Os11g0652100	-2.83811	NB-ARC domain
Os04g0445700	-1.41575	Beta-ketoacyl synthase, N-terminal domain
Os08g0443800	-1.66706	Tetraspanin family
Os09g0540800	-1.33608	bZIP transcription factor
Os03g0337500	-1.11999	K+ potassium transporter
Os10g0442100	-1.00547	Phosphoglycerate kinase
Os01g0697100	-1.58728	UDP-glucoronosyl and UDP-glucosyl transferase
Os11g0673200	-1.85649	Glycosyl hydrolase family 3 C-terminal domain
Os10g0437000	-1.00233	Core-2/I-Branching enzyme
Os05g0428100	-1.87056	Glycosyl hydrolases family 35
Os02g0653200	-1.70307	Plastocyanin-like domain
Os06g0247900	-1.77246	Glycosyl hydrolase family 9
Os03g0299600	-1.98678	Wound-induced protein WI12
Oryza_sativa_newGene_1642	-1.77231	Photosystem II protein
Os12g0235650	-1.55465	Leucine rich repeat
Os06g0704500	-2.59106	Leucine Rich repeats (2 copies)
Os03g0793800	-2.66845	Probable lipid transfer
Os01g0814200	-1.42568	--
Os08g0546900	-3.35233	Lecithin retinol acyltransferase
Os12g0189300	-1.12941	Phosphoenolpyruvate phosphomutase
Os11g0629400	-1.11617	--
Oryza_sativa_newGene_7427	-2.6505	Plastocyanin-like domain
Os01g0757600	-1.88879	--
Os01g0719600	-1.99211	Heavy-metal-associated domain
Os05g0513800	-1.57865	Ras family
Os01g0317800	-1.19938	Alpha/beta hydrolase family
Os02g0205700	-1.3148	FAE1/Type III polyketide synthase-like protein
Os07g0132300	-2.19399	--
Os07g0134000	-1.10659	Transmembrane amino acid transporter protein
Os07g0503500	-1.14808	UDP-glucoronosyl and UDP-glucosyl transferase
Os07g0166700	-1.32146	Protein tyrosine kinase
Os03g0371800	-2.11179	Myb-like DNA-binding domain
Os08g0425100	-2.06121	Dynamin family
Os03g0330000	-1.28111	Glycosyl transferase family 8
Os08g0132700	-1.66296	--
Os03g0717700	-1.10936	CHASE domain
Os06g0572400	-1.30568	Tetraspanin family
Os07g0527000	-1.17125	EamA-like transporter family
Os08g0436500	-1.66179	--
Os03g0401300	-1.61172	Sucrose synthase
Os10g0499600	-1.03706	--
Os12g0121200	-1.51511	--
Os03g0131900	-1.1744	Ankyrin repeats (3 copies)
Os05g0371600	-2.85896	Protein tyrosine kinase
Os02g0674800	-1.02096	START domain
Os08g0442000	-3.05091	Family of unknown function (DUF566)
Os02g0285300	-3.58265	DREPP plasma membrane polypeptide
Os02g0556700	-1.00788	T-complex protein 11
Os11g0649600	-1.1438	Domain of unknown function (DUF588)
Os06g0719900	-1.0129	--
Os02g0814200	-1.32528	WAX2 C-terminal domain
Os03g0404800	-1.67027	3-beta hydroxysteroid dehydrogenase/isomerase family
Os12g0127900	-1.04357	Mpv17 / PMP22 family
Os03g0602300	-2.06727	Cytochrome P450
Os08g0526100	-1.41937	NAD dependent epimerase/dehydratase family
Os01g0649900	-1.50197	GDSL-like Lipase/Acylhydrolase
Os10g0320100	-1.75193	Cytochrome P450
Os02g0709600	-1.58638	Protein of unknown function, DUF617
Os12g0625200	-1.24917	--
Os02g0681200	-1.27923	Ring finger domain
Os01g0168600	-1.16038	GDP-fucose protein O-fucosyltransferase
Os07g0598000	-1.02572	NAD dependent epimerase/dehydratase family
Os05g0587300	-1.21006	TPR repeat
Os01g0273800	-1.51759	Pyridine nucleotide-disulphide oxidoreductase
Os01g0205900	-4.43	Peroxidase
Os01g0265200	-1.22139	Mitochondrial carrier protein
Os06g0683700	-2.21139	Wound-induced protein
Os03g0229801	-1.17178	--
Os12g0271700	-1.01638	Polyprenyl synthetase
Os05g0121900	-1.16137	Triose-phosphate Transporter family
Os09g0418000	-1.3729	Protein kinase domain
Os05g0122600	-1.69748	--
Os02g0329800	-1.2116	Protein of unknown function (DUF563)
Os03g0859100	-3.98293	GDSL-like Lipase/Acylhydrolase
Os03g0586400	-1.14763	--
Os05g0386800	-1.82951	COBRA-like protein
Os11g0124900	-1.63511	Glycosyl transferase family 8
Oryza_sativa_newGene_6402	-1.25439	--
Os03g0376600	-1.02085	RNA recognition motif. (a.k.a. RRM, RBD, or RNP domain)
Os10g0432400	-1.59647	--
Os02g0781400	-1.23943	Chaperonin 10 Kd subunit
Os05g0495000	-1.13639	Ring finger domain
Os02g0670500	-1.13814	Rapid ALkalinization Factor (RALF)
Os01g0827700	-2.10369	GDSL-like Lipase/Acylhydrolase
Os06g0725250	-1.8201	--
Os01g0531400	-1.43118	Protein of unknown function (DUF642)
Os03g0567100	-1.48487	--
Os02g0834700	-1.02862	NAD dependent epimerase/dehydratase family
Os03g0806800	-1.57416	--
Os10g0536700	-1.89608	Peroxidase
Os05g0189900	-2.2019	HAD superfamily, subfamily IIIB (Acid phosphatase)
Os02g0548700	-1.35116	U-box domain
Os03g0278250	-2.32986	--
Os06g0132550	-1.95556	Alpha/beta hydrolase family
Os05g0159500	-1.42446	--
Os03g0687000	-1.06165	POT family
Os01g0192600	-1.27562	Ndr family
Os10g0460900	-1.07673	TPR repeat
Os01g0625200	-1.64718	Kinesin motor domain
Os05g0428400	-2.29039	Universal stress protein family
Os08g0130400	-1.00116	AMP-binding enzyme
Os02g0740800	-1.5234	WD domain, G-beta repeat
Os03g0233800	-1.01799	Protein of unknown function, DUF547
Os02g0470000	-1.3083	PPR repeat
Os01g0555800	-1.03075	Polypeptide deformylase
Os01g0658700	-3.02742	Aldose 1-epimerase
Os01g0645000	-2.58166	Zinc finger C-x8-C-x5-C-x3-H type (and similar)
Os07g0568000	-1.0189	--
Os02g0757100	-2.08416	Phosphate-induced protein 1 conserved region
Os05g0426400	-1.40867	Glycosyl transferase family 8
Os01g0821600	-1.57879	WRKY DNA -binding domain
Os06g0633900	-1.18391	--
Oryza_sativa_newGene_2662	-1.08237	--
Os04g0602600	-1.33738	PPR repeat family
Os07g0658600	-7.38574	Xylanase inhibitor N-terminal
Os04g0459000	-1.86193	ABC transporter transmembrane region
Os03g0107400	-1.53181	N-terminal C2 in EEIG1 and EHBP1 proteins
Os04g0453400	-1.15597	Sugar (and other) transporter
Os02g0462401	-1.20614	Endonuclease I
Oryza_sativa_newGene_5901	-1.01638	--
Os01g0753500	-1.29492	Auxin response factor
Os06g0299100	-1.46935	short chain dehydrogenase
Os01g0686000	-1.99607	Domain of unknown function (DUF4228)
Os05g0170000	-1.31576	Core-2/I-Branching enzyme
Os02g0503900	-1.16966	Cytochrome P450
Os03g0701500	-1.16266	GNS1/SUR4 family
Os07g0142500	-3.80729	--
Os02g0453500	-1.52036	--
Os01g0177900	-2.21546	ABC-2 type transporter
Os02g0450000	-1.00144	--
Os07g0172600	-1.07704	PPR repeat family
Os02g0122500	-1.00223	Protein of unknown function (DUF4079)
Os02g0231000	-1.29589	--
Os04g0631200	-4.15037	Glycosyl hydrolases family 16
Os09g0555150	-1.16531	Sulfotransferase domain
Os03g0363950	-1.61066	Sulfotransferase domain
Os02g0771700	-1.52102	Glycosyl hydrolases family 17
Os03g0356300	-1.12442	Ribosomal protein L6
Os05g0503100	-2.00996	--
Os02g0640100	-3.24004	--
Os11g0457700	-1.59406	--
Os09g0265800	-1.80313	HGWP repeat
Os01g0213800	-1.55837	TCP family transcription factor
Os02g0617400	-4.87958	GDSL-like Lipase/Acylhydrolase
Os03g0335500	-2.43288	Leucine Rich repeats (2 copies)
Os07g0693800	-1.52731	Domain of unknown function (DUF3474)
Os02g0614666	-2.99687	Plant protein of unknown function (DUF869)
Os06g0348800	-1.65045	Myb-like DNA-binding domain
Oryza_sativa_newGene_1031	-5.36693	Myb/SANT-like DNA-binding domain
Os04g0396500	-1.94972	--
Os03g0287800	-1.96811	Glycosyltransferase family 43
Os12g0139300	-1.78308	Cytochrome P450
Os04g0566900	-1.18475	Spc97 / Spc98 family
Os08g0116700	-1.98261	N-terminal region of Chorein, a TM vesicle-mediated sorter
Oryza_sativa_newGene_3983	-1.91361	Helitron helicase-like domain at N-terminus
Os01g0249200	-1.5092	Cupin
Os06g0229400	-2.69595	GDSL-like Lipase/Acylhydrolase
Os04g0641400	-1.30904	RNA recognition motif (a.k.a. RRM, RBD, or RNP domain)
Os03g0637900	-1.47906	--
Os09g0375600	-1.43562	Protein kinase domain
Os09g0491822	-1.51713	NAD dependent epimerase/dehydratase family
Os10g0532200	-4.33837	Alpha/beta hydrolase family
Os10g0163370	-1.01557	Lecithin:cholesterol acyltransferase
Os02g0720900	-2.01849	Xylanase inhibitor N-terminal
Os06g0610800	-1.49914	Xylanase inhibitor N-terminal
Os07g0282300	-1.79954	FAD binding domain in molybdopterin dehydrogenase
Os02g0648300	-1.09777	Myb/SANT-like DNA-binding domain
Os04g0619900	-1.34401	Ubiquitin family
Os01g0839900	-4.01472	Thaumatin family
Os01g0179000	-1.99657	Transferase family
Oryza_sativa_newGene_7644	-1.39463	--
Os07g0616200	-1.86427	Beta-ketoacyl synthase, N-terminal domain
Os07g0123500	-2.44382	BTB/POZ domain
Os04g0526800	-2.49955	GRAM domain
Os11g0521000	-2.16643	GDSL-like Lipase/Acylhydrolase
Os06g0218600	-1.52855	Plastocyanin-like domain
Os08g0486300	-4.23297	Myb-like DNA-binding domain
Os12g0541300	-1.559	Ferric reductase NAD binding domain
Os02g0742700	-1.08017	bHLH-MYC and R2R3-MYB transcription factors N-terminal
Os01g0863500	-1.75807	--
Os11g0503900	-1.88586	Sulfotransferase domain
Os02g0777400	-1.15911	Protein kinase domain
Os11g0693800	-1.20597	ATP-grasp domain
Os01g0939600	-1.4765	NAD-dependent glycerol-3-phosphate dehydrogenase C-terminus
Os03g0144800	-1.72651	Exostosin family
Os04g0492400	-1.03868	Putative methyltransferase
Os11g0212300	-1.32536	Protein kinase domain
Os12g0472366	-1.23235	--
Os05g0128200	-1.10811	Zinc finger C-x8-C-x5-C-x3-H type (and similar)
Os05g0476400	-2.54219	--
Os01g0822900	-2.11786	Probable lipid transfer
Os11g0247300	-1.07325	Tubulin/FtsZ family, GTPase domain
Os04g0412900	-1.47266	Sec23/Sec24 trunk domain
Os06g0149100	-1.69282	--
Os04g0408600	-1.51712	Transcriptional activator
Os08g0305100	-1.37412	--
Os03g0194300	-1.05865	Protein of unknown function (DUF568)
Os10g0539600	-1.24067	Protein kinase domain
Os09g0441900	-2.14571	GGL domain
Oryza_sativa_newGene_8944	-1.57943	Formin Homology 2 Domain
Os02g0623300	-2.47983	--
Os11g0549620	-5.11489	Calcineurin-like phosphoesterase
Os08g0152300	-1.86526	Cytochrome P450
Os10g0504600	-1.2158	--
Os06g0335500	-1.1626	AUX/IAA family
Os02g0164300	-1.32938	Galactosyltransferase
Os01g0869800	-1.16377	Chlorophyll A-B binding protein
Os01g0705100	-1.36401	Cupin
Os09g0500900	-1.61428	Protein of unknown function (DUF568)
Os04g0604250	-1.41995	--
Os03g0831700	-1.25695	Domain of unknown function (DUF4378)
Os03g0780550	-1.72789	Tubulin/FtsZ family, GTPase domain
Os08g0332100	-1.57696	--
Os11g0455800	-1.08678	Serine hydroxymethyltransferase
Os02g0590400	-2.76193	Lecithin:cholesterol acyltransferase
Os06g0317200	-1.62708	--
Os01g0926700	-1.67484	Exostosin family
Os06g0554300	-1.14214	--
Oryza_sativa_newGene_5577	-1.44511	--
Os03g0191900	-1.09995	AP2 domain
Os04g0572500	-1.65282	--
Os03g0262700	-1.60013	Late embryogenesis abundant protein
Os12g0104400	-1.19155	Fatty acid desaturase
Os07g0282401	-1.31096	Molybdopterin-binding domain of aldehyde dehydrogenase
Os04g0592400	-1.24011	Weak chloroplast movement under blue light
Os01g0630300	-1.25019	--
Os05g0435800	-1.41947	Subtilase family
Os02g0581200	-1.51533	--
Os01g0876800	-1.32639	RNA recognition motif. (a.k.a. RRM, RBD, or RNP domain)
Os12g0163700	-2.46505	Actin
Os02g0775400	-1.16468	Kinesin motor domain
Os06g0131800	-2.49159	No apical meristem (NAM) protein
Os06g0506150	-1.01986	--
Os04g0422000	-1.04975	PAP_fibrillin
Os09g0431750	-2.3523	--
Os03g0134900	-2.45836	Glutathione S-transferase, C-terminal domain
Os09g0567500	-5.02007	Male sterility protein
Os01g0954900	-2.15542	Xylanase inhibitor C-terminal
Os06g0531900	-1.52785	GDSL-like Lipase/Acylhydrolase
Os11g0150450	-1.62411	Ring finger domain
Oryza_sativa_newGene_1776	-1.68787	Nse4 C-terminal
Os04g0677700	-1.88557	con80 domain of Katanin
Os10g0479700	-1.39563	Triose-phosphate Transporter family
Os01g0738300	-1.93562	Protein kinase domain
Os04g0643800	-2.26029	--
Os10g0540800	-1.01049	AAA domain
Os02g0692000	-1.23977	Ring finger domain
Os04g0649700	-1.66346	Protein kinase domain
Os03g0164300	-1.3045	--
Os06g0544100	-1.72749	Leucine rich repeat
Os05g0582400	-1.41256	--
Os09g0116900	-1.22686	--
Os07g0510400	-1.51489	UDP-glucoronosyl and UDP-glucosyl transferase
Os04g0650900	-1.43051	Alpha-N-acetylglucosaminidase (NAGLU) tim-barrel domain
Os01g0150800	-1.11358	Protein tyrosine phosphatase-like protein, PTPLA
Os09g0307300	-1.91105	Targeting protein for Xklp2 (TPX2)
Os04g0569900	-1.33672	Protein of unknown function (DUF4005)
Os04g0415600	-2.24479	Ctr copper transporter family
Os07g0674100	-1.10299	NAD dependent epimerase/dehydratase family
Os12g0454600	-1.55511	Plastocyanin-like domain
Os05g0373000	-1.01085	MSP (Major sperm protein) domain
Os01g0876300	-1.60701	F-box domain
Os02g0733300	-4.29952	Glycosyl hydrolase family 9
Os04g0447600	-2.92621	Aldo/keto reductase family
Os05g0419800	-6.62187	GDSL-like Lipase/Acylhydrolase
Os02g0594700	-1.37098	NPH3 family
Os01g0329900	-2.20006	GDSL-like Lipase/Acylhydrolase
Os02g0507600	-1.27361	--
Os07g0600200	-2.65393	--
Os05g0361700	-2.44593	AP2 domain
Os02g0120800	-1.11576	Ras family
Os04g0430000	-1.06848	Protein kinase domain
Os03g0212800	-1.03734	Glycosyl hydrolase family 1
Os11g0180300	-1.73668	--
Oryza_sativa_newGene_4528	-1.3847	Leucine Rich repeats (2 copies)
Os04g0498700	-2.67965	Peroxidase
Os12g0601300	-1.77146	AUX/IAA family
Os01g0566500	-2.30408	Retinal pigment epithelial membrane protein
Os03g0837900	-1.05416	Polyketide cyclase / dehydrase and lipid transport
Os03g0118800	-1.94178	Hydroxymethylglutaryl-coenzyme A synthase C terminal
Os07g0113500	-1.42857	PPR repeat
Os10g0140700	-1.38597	--
Os12g0114800	-4.04644	Protease inhibitor/seed storage/LTP family
Os06g0262800	-1.18197	FAE1/Type III polyketide synthase-like protein
Os03g0637800	-1.83121	Protein tyrosine kinase
Os03g0161900	-1.73345	HSF-type DNA-binding
Os03g0292100	-1.38025	Protein phosphatase 2C
Os06g0724800	-1.73288	Helix-loop-helix DNA-binding domain
Os10g0459300	-1.68194	Exostosin family
Os10g0195600	-2.9832	Transferase family
Os03g0282300	-1.53111	--
Os02g0834300	-1.51138	--
Os01g0636400	-2.57754	Alpha/beta hydrolase family
Os03g0584050	-1.19141	--
Os07g0557700	-1.83036	--
Os07g0205500	-1.62322	Domain of unknown function (DUF239)
Oryza_sativa_newGene_4082	-5.25665	--
Os12g0235700	-1.03827	Protein kinase domain
Os01g0857650	-2.92263	--
Os04g0602400	-1.05679	--
Os03g0307700	-1.38417	GDSL/SGNH-like Acyl-Esterase family found in Pmr5 and Cas1p
Os07g0102300	-1.00715	--
Os07g0663600	-2.12072	short chain dehydrogenase
Os01g0195300	-2.37749	--
Os07g0191500	-1.29143	PPR repeat
Os01g0851300	-1.19209	Reticulon
Os12g0138800	-1.04434	Strictosidine synthase
Os02g0168400	-1.29955	--
Os06g0174700	-1.16192	--
Os12g0111500	-1.25148	BTB/POZ domain
Os09g0491100	-3.01413	Glycosyl hydrolase family 1
Os03g0637600	-1.46787	Leucine Rich repeats (2 copies)
Os03g0624600	-1.70049	No apical meristem (NAM) protein
Os12g0171500	-1.58626	--
Os04g0630300	-1.79869	NAD dependent epimerase/dehydratase family
Os04g0349600	-1.23303	PPR repeat family
Os10g0469900	-1.50768	POT family
Os07g0680600	-1.97016	Protein of unknown function (DUF3133)
Os01g0309100	-4.01966	--
Os08g0469100	-2.13318	Xylanase inhibitor C-terminal
Oryza_sativa_newGene_5808	-1.529	UDP-glucoronosyl and UDP-glucosyl transferase
Os03g0167400	-1.53368	Protein of unknown function (DUF620)
Os07g0287400	-2.19611	Probable lipid transfer
Os04g0678300	-1.19081	WD domain, G-beta repeat
Os01g0917801	-1.16482	P21-Rho-binding domain
Os05g0356700	-4.0852	GDSL/SGNH-like Acyl-Esterase family found in Pmr5 and Cas1p
Os07g0175500	-2.88581	Probable lipid transfer
Os12g0435200	-4.03063	Retinal pigment epithelial membrane protein
Os01g0312500	-2.14442	Pectinesterase
Os02g0589700	-2.13588	Lecithin:cholesterol acyltransferase
Os01g0217050	-1.31804	PMR5 N terminal Domain
Os05g0515600	-1.56012	O-methyltransferase
Os11g0460700	-2.11568	PPR repeat
Os10g0146200	-1.73251	Thaumatin family
Os02g0767300	-1.10491	non-haem dioxygenase in morphine synthesis N-terminal
Os05g0555100	-1.74371	Protein phosphatase 2A regulatory B subunit (B56 family)
Os05g0478300	-1.023	Leucine Rich repeats (2 copies)
Os08g0323400	-2.00402	Rubredoxin
Oryza_sativa_newGene_3531	-1.14424	--
Os06g0506200	-1.85866	Triose-phosphate Transporter family
Os05g0380900	-1.00706	EF hand
Os06g0691200	-3.04941	Thaumatin family
Os11g0180000	-1.42959	Dirigent-like protein
Os03g0847900	-1.27794	P21-Rho-binding domain
Os03g0118100	-1.21932	--
Os08g0387200	-1.7942	Sulfite exporter TauE/SafE
Os10g0521900	-1.59376	Rhomboid family
Os06g0531600	-1.18176	GDSL-like Lipase/Acylhydrolase
Os02g0115700	-1.01985	Catalase
Os03g0857500	-1.32383	Domain of unknown function (DUF303)
Os05g0408900	-1.02115	1-deoxy-D-xylulose-5-phosphate synthase
Os01g0195200	-1.53764	Protein kinase domain
Os02g0816400	-2.3989	Protein of unknown function (DUF3741)
Oryza_sativa_newGene_3377	-1.04744	--
Os01g0824900	-1.06971	Protein of unknown function (DUF688)
Os03g0286500	-2.79655	RNA recognition motif. (a.k.a. RRM, RBD, or RNP domain)
Os02g0234700	-1.31577	--
Os09g0538000	-1.13581	Ribonuclease T2 family
Oryza_sativa_newGene_5930	-1.30275	--
Os08g0380100	-2.80434	BURP domain
Os04g0639100	-2.5029	--
Os02g0261000	-1.46939	--
Os06g0711900	-3.42688	Probable lipid transfer
Os03g0181550	-1.47363	FAE1/Type III polyketide synthase-like protein
Os09g0441400	-1.87408	Cytochrome P450
Os06g0126500	-1.76349	BAG domain
Os06g0257600	-3.53713	GDSL-like Lipase/Acylhydrolase
Os01g0703300	-1.65482	Ring finger domain
Os12g0169100	-1.43581	Plant protein of unknown function (DUF869)
Os02g0816300	-1.61552	CLASP N terminal
Os01g0727100	-2.33616	Glycosyl transferase family 8
Os04g0673000	-1.1622	Protein of unknown function (DUF3755)
Os08g0453700	-1.0629	Respiratory burst NADPH oxidase
Os06g0679500	-1.41049	Galactosyltransferase
Os08g0321000	-1.59062	Fasciclin domain
Os08g0509400	-1.38907	Glycosyl hydrolase family 1
Os05g0391200	-1.79604	Protein of unknown function, DUF288
Os05g0396900	-2.85297	--
Os01g0651932	-3.28856	--
Os04g0218400	-1.14355	Putative S-adenosyl-L-methionine-dependent methyltransferase
Os04g0400700	-2.52525	--
Os06g0611100	-1.2027	--
Os04g0474700	-2.09246	Glycosyl hydrolase family 1
Os07g0573400	-1.19971	Domain of unknown function (DUF239)
Os06g0226700	-1.12552	TCP family transcription factor
Os02g0549200	-1.65324	Protein kinase domain
Os02g0691500	-1.8461	Helix-loop-helix DNA-binding domain
Oryza_sativa_newGene_2096	-1.02527	--
Os03g0696300	-1.15133	CCAAT-binding transcription factor (CBF-B/NF-YA) subunit B
Os02g0696500	-1.07965	Glycosyl hydrolases family 16
Os01g0798500	-1.05466	--
Os01g0175850	-1.33725	--
Os03g0120000	-2.10516	--
Os05g0376800	-5.00032	Gibberellin regulated protein
Os05g0304900	-1.63333	Glycosyl hydrolase family 10
Os07g0168600	-1.45913	Glycosyl hydrolases family 17
Os02g0675700	-1.75557	Putative S-adenosyl-L-methionine-dependent methyltransferase
Os03g0647600	-1.08272	CCAAT-binding transcription factor (CBF-B/NF-YA) subunit B
Oryza_sativa_newGene_1477	-1.38713	--
Os11g0544000	-1.21462	--
Os02g0503700	-1.72473	Cytochrome P450
Oryza_sativa_newGene_3552	-2.07748	Pyridoxal-dependent decarboxylase conserved domain
Os07g0189700	-1.20533	--
Os12g0151500	-1.51674	Glycosyltransferase family 29 (sialyltransferase)
Os04g0675101	-1.21582	--
Os03g0239000	-2.59254	Glycosyl hydrolases family 16
Os08g0524400	-2.9862	Protein of unknown function (DUF568)
Os11g0240800	-1.01445	--
Os04g0455600	-1.28704	Protein of unknown function (DUF4057)
Os09g0350900	-1.80285	Protein tyrosine kinase
Os04g0530900	-1.00681	Glycosyl transferase family 8
Os08g0550700	-3.71082	Auxin responsive protein
Os09g0459900	-2.16607	--
Os01g0170300	-2.55192	Leucine Rich repeats (2 copies)
Os05g0563000	-1.76336	No apical meristem (NAM) protein
Os10g0150300	-7.92191	Pollen proteins Ole e I like
Os04g0505200	-1.65373	Leucine Rich repeats (2 copies)
Oryza_sativa_newGene_9040	-1.0391	--
Os04g0659800	-2.68348	Transmembrane amino acid transporter protein
Os04g0594100	-1.07175	Myb-like DNA-binding domain
Os10g0528900	-2.27603	Glutathione S-transferase, N-terminal domain
Os03g0692000	-1.58927	Core-2/I-Branching enzyme
Os11g0634800	-3.85105	Adenylylsulphate kinase
Os02g0458100	-1.38499	Terpene synthase, N-terminal domain
Os05g0176100	-1.80416	Cellulose synthase
Os04g0400600	-2.19499	--
Oryza_sativa_newGene_15	-1.04743	--
Os02g0165200	-1.31869	--
Os01g0509400	-2.68954	--
Os07g0689950	-1.43724	twin BRCT domain
Os06g0102100	-1.98481	Cytochrome P450
Os01g0226666	-4.74133	Transcriptional repressor, ovate
Os02g0646500	-1.42078	Aldehyde dehydrogenase family
Os02g0517750	-1.71092	--
Os11g0150400	-1.14162	Stress responsive A/B Barrel Domain
Os05g0217000	-1.2701	Protein of unknown function (DUF1070)
Os08g0531100	-1.72857	Microtubule associated protein (MAP65/ASE1 family)
Os06g0119600	-3.41066	Xylanase inhibitor N-terminal
Os05g0176800	-2.93998	HCO3- transporter family
Os01g0720500	-1.03682	Chlorophyll A-B binding protein
Os11g0466300	-2.26663	--
Os10g0556100	-1.11805	Pollen allergen
Os07g0642200	-1.23585	GDSL-like Lipase/Acylhydrolase
Os03g0336000	-1.3567	PPR repeat family
Os04g0535200	-1.80748	Xylanase inhibitor C-terminal
Os08g0433400	-1.0744	Myb-like DNA-binding domain
Os01g0294700	-1.28782	Peroxidase
Os05g0280350	-1.0184	Ras family
Os10g0542700	-1.63281	Arabidopsis protein of unknown function
Os01g0616366	-2.53977	TPR repeat
Os06g0483200	-1.34821	Prenyltransferase and squalene oxidase repeat
Os03g0816950	-1.1632	--
Os10g0543800	-1.55134	Glutathione S-transferase, C-terminal domain
Os09g0298500	-2.06362	Ring finger domain
Oryza_sativa_newGene_7915	-1.35352	--
Os01g0263300	-2.68087	Peroxidase
Os01g0226200	-3.42053	--
Os02g0302700	-1.38734	Aminotransferase class I and II
Os02g0617300	-1.27266	CLASP N terminal
Os02g0673100	-2.25752	Aluminium activated malate transporter
Os03g0351300	-2.32357	Glycosyl hydrolase family 14
Os06g0699500	-1.12847	Macrophage migration inhibitory factor (MIF)
Oryza_sativa_newGene_4512	-1.3944	--
Os01g0129600	-3.9856	Protein of unknown function DUF260
Os09g0508500	-1.25198	Double-stranded RNA binding motif
Os06g0179000	-1.02464	Glycosyl hydrolase family 79, N-terminal domain
Os09g0371625	-1.85499	--
Os12g0409700	-1.57297	ABC-2 type transporter
Os12g0604200	-1.06666	Auxin canalisation
Os07g0208500	-1.67038	Cellulose synthase
Os06g0131300	-1.09682	Pyridoxal-dependent decarboxylase, pyridoxal binding domain
Os09g0475700	-1.18775	Prolyl oligopeptidase, N-terminal beta-propeller domain
Os02g0658200	-5.85302	--
Os01g0290700	-1.09337	ABC transporter
Os06g0503100	-1.48903	ABC-2 type transporter
Os12g0572000	-1.7054	Myb-like DNA-binding domain
Os02g0178800	-1.49633	WAX2 C-terminal domain
Os03g0710000	-1.24017	Regulator of Vps4 activity in the MVB pathway
Os09g0463600	-2.42963	Protein of unknown function, DUF617
Os01g0760000	-1.84781	Dynein light chain type 1
Os02g0438601	-1.06801	--
Os04g0584300	-1.25399	--
Os02g0679700	-2.06236	Transcriptional repressor, ovate
Os01g0514600	-1.54039	Calponin homology (CH) domain
Os12g0410050	-1.16298	--
Os01g0651400	-1.87961	--
Os11g0170000	-1.53703	Amidase
Os02g0774700	-1.45144	--
Os06g0720100	-1.08753	MEKHLA domain
Os01g0827300	-4.80073	Multicopper oxidase
Os02g0753400	-3.87979	--
Os06g0637500	-1.06195	Myb-like DNA-binding domain
Os02g0174700	-1.48182	--
Os02g0753500	-3.05326	TPR repeat
Os04g0106000	-1.02835	Plant invertase/pectin methylesterase inhibitor
Os09g0570400	-1.10096	Major Facilitator Superfamily
Os01g0296700	-3.06817	Glycosyl hydrolase family 3 C-terminal domain
Os06g0223800	-1.40567	Armadillo/beta-catenin-like repeat
Os05g0129300	-1.07392	bZIP transcription factor
Os01g0151500	-1.57248	Gamma-glutamyltranspeptidase
Os06g0636700	-2.77284	GDSL-like Lipase/Acylhydrolase
Os09g0125900	-1.11575	ABC-2 type transporter
Oryza_sativa_newGene_1914	-1.00214	--
Os10g0150400	-6.36343	Pollen proteins Ole e I like
Os01g0668100	-2.38035	Fasciclin domain
Os08g0485500	-2.28099	--
Os07g0587200	-1.84876	NPH3 family
Oryza_sativa_newGene_7998	-3.55693	--
Os01g0644600	-1.85794	--
Os11g0291475	-1.2289	Glycosyl hydrolase family 3 C-terminal domain
Os10g0389800	-1.43911	Protein tyrosine kinase
Os08g0237000	-1.43358	Glycosyl hydrolases family 16
Os02g0232900	-1.43308	Major intrinsic protein
Os07g0618400	-1.6179	Protein kinase domain
Os04g0604300	-1.14298	Glycosyl hydrolases family 16
Os10g0501401	-1.34773	--
Os03g0161100	-1.29737	KIP1-like protein
Os06g0219900	-2.70004	Phosphate-induced protein 1 conserved region
Os01g0311100	-1.02739	Ring finger domain
Os10g0571300	-1.26954	Protein tyrosine kinase
Os11g0114900	-4.99487	Protease inhibitor/seed storage/LTP family
Os04g0629700	-1.86814	Kinesin motor domain
Os06g0589500	-1.95235	--
Os10g0127900	-1.16461	F-box domain
Os07g0142300	-3.90774	--
Os04g0572400	-2.66191	AP2 domain
Os03g0780800	-1.02415	Fatty acid hydroxylase superfamily
Os03g0234900	-1.87766	Peroxidase
Os02g0542400	-1.05208	Myb/SANT-like DNA-binding domain
Os02g0218550	-1.38917	--
Os03g0211900	-1.33849	Leucine Rich repeats (2 copies)
Os06g0478600	-1.46298	Leucine Rich repeats (2 copies)
Os03g0178200	-1.16635	YGGT family
Os03g0748100	-3.46489	short chain dehydrogenase
Os08g0272200	-1.14425	PPR repeat family
Os07g0106900	-1.07135	Dirigent-like protein
Os11g0179000	-2.0768	Dirigent-like protein
Os09g0567600	-6.00307	Male sterility protein
Os02g0790600	-1.78143	Ring finger domain
Os03g0765900	-1.05629	PetM family of cytochrome b6f complex subunit 7
Os02g0291000	-2.10547	EF hand
Os04g0693300	-1.04471	--
Os10g0551700	-2.94078	Hydrophobic seed protein
Os05g0199100	-2.03692	Late embryogenesis abundant protein
Os10g0524000	-2.89199	--
Os03g0336400	-2.8551	Pollen allergen
Os03g0255100	-1.0142	Glycosyl hydrolases family 35
Os05g0125200	-1.6077	Protein kinase domain
Os01g0323000	-1.79559	Protein kinase domain
Os01g0756600	-1.44883	Protein of unknown function (DUF642)
Os02g0198400	-1.37104	--
Os09g0132900	-2.42192	GDSL-like Lipase/Acylhydrolase
Os06g0270200	-1.20829	K+ potassium transporter
Os03g0315400	-1.14729	Myb-like DNA-binding domain
Os07g0253100	-1.4477	--
Os08g0244100	-1.11533	Syntaxin 6, N-terminal
Os07g0420000	-1.09362	--
Os04g0675800	-1.03968	Protein of unknown function (DUF4101)
Os02g0510600	-1.06181	Heavy-metal-associated domain
Os04g0540600	-1.97847	Aldehyde dehydrogenase family
Os12g0204500	-1.28356	Polysaccharide biosynthesis
Os02g0588300	-1.01902	Calponin homology (CH) domain
Os04g0693400	-2.352	ABC transporter
Os03g0440200	-1.01727	AAA domain
Os05g0430900	-1.25212	POT family
Os06g0289900	-1.59317	UDP-glucoronosyl and UDP-glucosyl transferase
Os08g0448100	-1.13824	Cotton fibre expressed protein
Os03g0135700	-2.27188	Helix-loop-helix DNA-binding domain
Os05g0372833	-1.28295	--
Os01g0511000	-1.65037	Protein of unknown function DUF260
Os03g0673000	-1.16666	Homeobox KN domain
Os08g0509200	-1.06311	Glycosyl hydrolase family 1
Os01g0837000	-1.40403	Ankyrin repeats (3 copies)
Os09g0560100	-1.00754	mTERF
Os05g0440900	-2.06017	Transcriptional repressor, ovate
Os01g0282800	-1.64473	Tubulin/FtsZ family, GTPase domain
Os07g0674400	-2.80129	Pollen proteins Ole e I like
Os03g0186900	-1.92747	Xylanase inhibitor C-terminal
Os03g0635800	-1.00192	Auxin canalisation
Os09g0420300	-2.20707	Methyladenine glycosylase
Os11g0696200	-1.19758	ATP-grasp domain
Os10g0554800	-2.59795	Hydrophobic seed protein
Os11g0577866	-4.91308	Glycosyl hydrolases family 17
Os10g0150800	-5.80484	Pollen proteins Ole e I like
Os05g0436900	-1.6819	DHHC palmitoyltransferase
Os06g0234300	-1.28599	GDSL/SGNH-like Acyl-Esterase family found in Pmr5 and Cas1p
Os11g0448700	-1.45121	--
Os01g0511800	-1.48805	--
Os04g0117250	-1.11243	--
Os07g0134200	-2.05423	Leucine Rich repeats (2 copies)
Oryza_sativa_newGene_8761	-1.4857	--
Os02g0828566	-1.18503	TCP family transcription factor
Os08g0502400	-1.97682	Fasciclin domain
Os09g0498500	-2.53674	FAD dependent oxidoreductase
Os05g0100700	-1.19182	Protein kinase domain
Os07g0148800	-1.15367	--
Os12g0115700	-1.80024	Chalcone-flavanone isomerase
Os02g0735800	-1.24046	PPR repeat
Oryza_sativa_newGene_8321	-1.74	Strictosidine synthase
Oryza_sativa_newGene_9571	-1.21837	AP2 domain
Os04g0674300	-1.30639	NPH3 family
Os04g0681600	-1.27786	Plasma-membrane choline transporter
Oryza_sativa_newGene_1667	-1.59551	--
Os01g0854800	-3.63981	Cytochrome P450
Os11g0185800	-1.61696	--
Os06g0203800	-1.9809	Protein kinase domain
Os05g0365600	-1.51396	Glycosyl hydrolase family 1
Os03g0782400	-3.91693	--
Os03g0211700	-1.03172	Glycosyl hydrolase family 79, N-terminal domain
Os03g0113000	-1.18391	Protein kinase domain
Os04g0671300	-1.00195	Flavin containing amine oxidoreductase
Os09g0114500	-1.13996	Kinesin motor domain
Os09g0248100	-1.77942	Fasciclin domain
Os12g0479150	-2.1028	--
Oryza_sativa_newGene_4195	-2.00359	--
Os01g0134900	-1.8156	Glycosyl hydrolase family 10
Os10g0190100	-3.56222	Sulfotransferase domain
Os01g0652100	-1.88904	GDSL/SGNH-like Acyl-Esterase family found in Pmr5 and Cas1p
Os10g0579900	-1.10279	--
Os01g0175100	-1.38766	--
Os01g0785900	-1.19911	--
Os01g0629900	-1.17622	Protein kinase domain
Os01g0717400	-1.16277	Allinase
Os07g0668300	-2.15352	GDSL-like Lipase/Acylhydrolase
Os07g0102100	-1.08102	K+ potassium transporter
Os03g0683800	-2.8591	GDSL-like Lipase/Acylhydrolase
Os07g0560700	-3.18266	--
Os02g0748800	-1.52453	Glutaredoxin
Os04g0675000	-1.35899	Protein of unknown function (DUF789)
Os01g0934500	-1.44748	Alpha/beta hydrolase family
Os07g0589600	-1.09955	--
Os09g0397400	-1.2675	GDSL/SGNH-like Acyl-Esterase family found in Pmr5 and Cas1p
Os03g0807400	-1.01851	PPR repeat
Os07g0543300	-1.29704	Glycosyl hydrolase family 14
Os12g0263050	-1.15287	--
Os10g0378100	-1.0995	Cytochrome P450
Os05g0280500	-5.16154	Acyltransferase
Os01g0330100	-1.78154	--
Os11g0528400	-2.03576	Protein of unknown function (DUF3754)
Os07g0148600	-3.03661	Sulfotransferase domain
Os06g0163300	-1.60965	Late embryogenesis abundant protein
Os01g0652200	-1.43223	PMR5 N terminal Domain
Os08g0244400	-1.12542	SET domain
Os04g0176400	-1.57699	Serine carboxypeptidase
Os01g0650100	-1.95946	--
Os02g0666500	-4.58541	Cytochrome P450
Os11g0592800	-1.14651	Radical SAM superfamily
Os02g0255700	-1.00316	Mitochondrial function, CLU-N-term
Os12g0188500	-1.75406	--
Os01g0580500	-1.07752	2OG-Fe(II) oxygenase superfamily
Os07g0452801	-1.40855	--
Os06g0653100	-1.68902	Tetraspanin family
Os03g0118600	-1.2764	Dihydrodipicolinate reductase, N-terminus
Os01g0284500	-2.96932	Cupin
Os02g0257300	-1.15467	--
Os04g0560100	-2.93887	Cytochrome P450
Os05g0516800	-2.66301	Ras family
Os05g0457600	-2.31897	Protein of unknown function (DUF668)
Os12g0613850	-1.25434	Galactosyltransferase
Os01g0949500	-1.13399	EF hand
Os02g0739900	-2.37667	--
Os01g0848475	-1.61525	--
Os07g0145400	-4.51059	Leucine Rich Repeat
Os06g0168700	-3.32581	Hydrophobic seed protein
Os12g0532600	-1.91489	--
Os11g0183800	-1.76559	Armadillo/beta-catenin-like repeat
Os08g0254500	-1.054	SecY translocase
Os04g0482300	-1.26278	BTB/POZ domain
Os04g0583700	-1.39727	Regulator of chromosome condensation (RCC1) repeat
Os04g0438300	-1.06561	Uncharacterised BCR, YhbC family COG0779
Os07g0604400	-1.651	COBRA-like protein
Os11g0141333	-1.36331	Sulfotransferase domain
Os12g0603300	-1.43997	AP2 domain
Os11g0118600	-1.06241	Protein of unknown function (DUF1191)
Os04g0360500	-1.14089	FAD binding domain
Os08g0440900	-1.02843	Fatty acid desaturase
Os05g0413200	-2.21428	Tubulin/FtsZ family, GTPase domain
Os01g0886350	-1.06997	--
Os01g0207500	-2.09488	Peptide N-acetyl-beta-D-glucosaminyl asparaginase amidase A
Os12g0407900	-1.2744	PPR repeat family
Os03g0703000	-1.49433	Glycosyl hydrolase family 1
Os07g0667300	-1.17216	CCT motif
Os06g0524400	-1.48013	GDSL/SGNH-like Acyl-Esterase family found in Pmr5 and Cas1p
Os01g0783100	-1.12751	PPR repeat family
Os12g0610800	-3.54483	Domain of unknown function (DUF588)
Os05g0497200	-1.0494	AP2 domain
Os07g0104100	-1.37662	Peroxidase
Os11g0283500	-1.00458	POT family
Os06g0604000	-3.89972	AP2 domain
Os03g0127700	-3.06675	Protein kinase domain
Os03g0150500	-2.02911	Sugar (and other) transporter
Oryza_sativa_newGene_6056	-1.45624	--
Os01g0914400	-1.5418	--
Os08g0560401	-1.73524	--
Os11g0147500	-1.50556	Heavy-metal-associated domain
Os12g0108600	-1.01274	Protein phosphatase 2C
Os02g0203000	-1.07938	bZIP transcription factor
Os10g0467800	-2.35792	Cellulose synthase
Os06g0725200	-1.80352	GDSL-like Lipase/Acylhydrolase
Os12g0132800	-1.23403	Major Facilitator Superfamily
Os01g0216000	-1.85273	GDSL-like Lipase/Acylhydrolase
Os04g0613700	-1.19034	UTP--glucose-1-phosphate uridylyltransferase
Os06g0244700	-2.83793	--
Os05g0500400	-1.21126	Domain of unknown function (DUF1995)
Os12g0554100	-1.04044	PMR5 N terminal Domain
Os01g0739500	-1.20248	--
Os06g0103100	-1.8952	Transferase family
Os03g0833100	-1.61249	short chain dehydrogenase
Os09g0382300	-1.60182	Cyclin, N-terminal domain
Os10g0544200	-1.77729	Helix-loop-helix DNA-binding domain
Os09g0507500	-1.09286	Peroxidase
Os07g0658700	-1.31242	Phosphatidylinositol-4-phosphate 5-Kinase
Os05g0107600	-1.03772	ABC transporter transmembrane region 2
Os02g0175400	-1.09979	ATP synthase alpha/beta family, nucleotide-binding domain
Os08g0452100	-1.3859	Subtilase family
Os06g0140400	-3.05417	Homeobox domain
Os07g0693100	-3.10555	Thiamine pyrophosphate enzyme, N-terminal TPP binding domain
Os03g0181800	-1.78067	Plant protein of unknown function (DUF936)
Os04g0530500	-1.734	Zinc finger, C3HC4 type (RING finger)
Os10g0196100	-1.49694	Cytochrome P450
Os03g0399800	-2.87585	Jacalin-like lectin domain
Os03g0103300	-1.75884	Hydrophobic seed protein
Os05g0414300	-1.07654	NB-ARC domain
Os02g0325600	-1.08641	Myb-like DNA-binding domain
Os04g0555600	-1.63215	Concanavalin A-like lectin/glucanases superfamily
Os11g0143200	-1.7031	Cytochrome P450
Os10g0532600	-2.7817	Transcriptional repressor, ovate
Os03g0122100	-1.82069	Helix-loop-helix DNA-binding domain
Os11g0210100	-3.46669	Peroxidase
Os12g0421000	-1.12407	Heavy-metal-associated domain
Os09g0119600	-1.7768	UDP-glucoronosyl and UDP-glucosyl transferase
Os05g0313700	-1.1836	--
Os06g0102800	-1.12297	SNF2 family N-terminal domain
Os03g0267600	-1.22037	Domain of unknown function (DUF3527)
Os02g0125400	-1.45358	Cyclin
Os07g0586200	-1.66492	GDSL-like Lipase/Acylhydrolase
Os02g0308400	-2.656	Fasciclin domain
Os11g0306300	-1.65429	O-methyltransferase
Os08g0463500	-1.11849	--
Os06g0352900	-1.03159	--
Os01g0801500	-2.02422	Glycosyl hydrolases family 17
Os01g0110800	-1.93003	Leucine Rich repeats (2 copies)
Os03g0294100	-1.34532	--
Os03g0304100	-2.65324	--
Os11g0521500	-1.03228	Phosphopantetheine attachment site
Os03g0275300	-1.09915	Ankyrin repeats (3 copies)
Os01g0615500	-2.13307	ABC-2 type transporter
Os10g0554900	-1.46652	Family of unknown function (DUF566)
Os01g0652000	-2.68024	--
Os12g0508400	-1.2238	--
Oryza_sativa_newGene_6688	-1.20245	FAD binding domain in molybdopterin dehydrogenase
Oryza_sativa_newGene_2440	-1.48866	--
Os02g0575200	-4.4634	DNA / pantothenate metabolism flavoprotein
Os04g0396800	-1.86243	Serine carboxypeptidase
Os06g0178950	-1.18744	Inorganic H+ pyrophosphatase
Os12g0514300	-1.08794	Domain of unknown function (DUF588)
Os02g0579300	-2.97199	Myb-like DNA-binding domain
Os02g0251900	-2.82351	VQ motif
Os08g0102400	-1.94066	Transcriptional repressor, ovate
Os02g0527200	-1.35872	--
Os01g0688600	-1.03583	Protein of unknown function (DUF1639)
Os08g0161800	-1.51972	Cytidylyltransferase
Os05g0190500	-1.36128	HAD superfamily, subfamily IIIB (Acid phosphatase)
Os09g0507100	-1.17101	SBP domain
Os12g0599800	-1.37178	Plant invertase/pectin methylesterase inhibitor
Os06g0167200	-1.21117	Ring finger domain
Os11g0121400	-1.35631	Protein tyrosine kinase
Os10g0533500	-3.13283	Fatty acid hydroxylase superfamily
Os03g0306800	-1.0009	CP12 domain
Os02g0674400	-1.01444	--
Os10g0563900	-1.86683	Cyclin
Os05g0153000	-1.99952	Gelsolin repeat
Os01g0667550	-1.08513	Ras family
Os03g0227900	-1.70477	Protein tyrosine kinase
Os04g0690500	-1.95287	--
Os09g0249400	-1.22398	Domain of unknown function (DUF588)
Os02g0322251	-1.27905	Protein kinase domain
Os07g0516600	-1.2433	MatE
Os08g0467100	-1.68382	--
Os12g0109750	-1.94651	PLAC8 family
Os03g0703100	-1.40489	Glycosyl hydrolase family 1
Os11g0439600	-1.48433	GDA1/CD39 (nucleoside phosphatase) family
Os03g0664650	-4.83006	Probable lipid transfer
Os03g0117300	-1.04399	Glycosyl hydrolases family 16
Os04g0514800	-1.50866	Protein kinase domain
Os06g0531751	-1.40018	--
Os02g0662100	-2.03633	Hydrophobic seed protein
Os05g0456100	-2.50563	Aldo/keto reductase family
Os01g0938600	-1.37489	--
Os06g0318500	-1.77432	Sodium/hydrogen exchanger family
Os11g0507200	-3.43478	Transferase family
Os04g0550200	-1.9799	AP2 domain
Os05g0563400	-1.07203	Auxin response factor
Os02g0543900	-1.14569	Domain of unknown function (DUF4216)
Os03g0694500	-4.15837	Permease family
Os10g0147200	-1.1142	Thaumatin family
Os06g0695500	-1.0482	Peroxidase
Os11g0644700	-1.95469	Dirigent-like protein
Os01g0934100	-1.03221	C2 domain
Os01g0874300	-1.6015	Myb-like DNA-binding domain
Os04g0541100	-1.53764	Myb/SANT-like DNA-binding domain
Oryza_sativa_newGene_3050	-1.89489	--
Os07g0623501	-1.86079	--
Os02g0822600	-1.22968	Ribosomal protein L9, C-terminal domain
Os11g0308800	-1.09966	Leucine Rich repeats (2 copies)
Os06g0118075	-2.48518	Xylanase inhibitor C-terminal
Oryza_sativa_newGene_3530	-1.40205	Protein kinase domain
Oryza_sativa_newGene_6124	-1.56385	--
Os03g0403400	-1.58525	WD40-like Beta Propeller Repeat
Os10g0371000	-1.55328	Pollen proteins Ole e I like
Os01g0672800	-1.36434	Protein of unknown function (DUF1421)
Os04g0541900	-2.01065	--
Os02g0258300	-2.10921	Protein of unknown function (DUF3133)
Os12g0267200	-1.39265	Mycolic acid cyclopropane synthetase
Os01g0210400	-1.71891	Protein of unknown function (DUF616)
Os04g0608900	-1.37381	Protein tyrosine kinase
Os07g0634600	-1.70353	Pectinacetylesterase
Os10g0542400	-1.06917	Pollen allergen
Os03g0162900	-1.36462	PPR repeat family
Os05g0226300	-1.20541	--
Os03g0128000	-1.49156	Fasciclin domain
Os01g0678800	-1.97837	Heavy-metal-associated domain
Os12g0624000	-1.03387	Cobalamin-independent synthase, Catalytic domain
Os06g0604200	-1.73719	Phospholipase D C terminal
Os02g0793150	-1.09561	--
Os07g0502900	-1.8009	UDP-glucoronosyl and UDP-glucosyl transferase
Os06g0566300	-1.25606	ZIP Zinc transporter
Os02g0158800	-1.7248	GDP-fucose protein O-fucosyltransferase
Os01g0926400	-1.11699	Exostosin family
Os04g0423100	-1.48788	FAD binding domain
Os03g0304800	-1.45825	cAMP-regulated phosphoprotein/endosulfine conserved region
Os06g0597000	-1.418	AUX/IAA family
Os05g0108600	-1.85423	Papain family cysteine protease
Os01g0743200	-3.06965	Pectinesterase
Os10g0478100	-1.20743	Protein of unknown function (DUF3353)
Os07g0105900	-1.70521	NB-ARC domain
Os01g0896200	-2.0839	Protein of unknown function (DUF4005)
Os06g0677000	-2.41641	Patatin-like phospholipase
Os11g0490600	-1.38226	--
Os08g0560300	-2.21141	PLATZ transcription factor
Os10g0418100	-1.22329	Cation transporting ATPase, C-terminus
Os12g0117850	-1.65585	Protein of unknown function (DUF1191)
Os04g0553500	-3.07691	Pectinesterase
Os01g0616300	-2.15551	Thioredoxin
Os12g0135200	-1.0245	Kelch motif
Os02g0697400	-2.5109	AMP-binding enzyme
Os01g0728100	-3.8586	GDSL-like Lipase/Acylhydrolase
Os04g0337500	-1.64993	Aldo/keto reductase family
Os01g0618000	-1.11394	Exonuclease
Os02g0102850	-1.00221	--
Os04g0654600	-2.37106	Protein tyrosine kinase
Os12g0102600	-1.02486	PPR repeat family
Os11g0300700	-2.0328	Protein tyrosine kinase
Os12g0623900	-1.3798	Cobalamin-independent synthase, Catalytic domain
Os09g0248900	-1.22557	Myb/SANT-like DNA-binding domain
Os02g0264800	-2.19034	Protein of unknown function (DUF1070)
Os03g0103200	-1.24148	Hydrophobic seed protein
Os06g0677800	-1.58054	Auxin response factor
Os05g0117798	-1.37363	Kinesin motor domain
Os05g0362100	-1.55075	Enoyl-CoA hydratase/isomerase family
Os04g0463000	-1.30714	Protein kinase domain
Os09g0376650	-1.52921	--
Os02g0120000	-1.05375	Pentatricopeptide repeat domain
Os01g0221700	-1.1649	Uncharacterized protein family UPF0016
Os04g0577700	-2.33705	Transcriptional repressor, ovate
Os02g0528100	-1.14341	Transcriptional activator
Os03g0776150	-1.05307	Protein tyrosine kinase
Os08g0335600	-3.89911	Protein of unknown function (DUF568)
Os02g0758200	-1.12168	--
Os04g0376700	-2.43632	ER lumen protein retaining receptor
Os05g0466900	-2.0442	Protein kinase domain
Os01g0763900	-1.05093	X8 domain
Os04g0401100	-1.54322	--
Os11g0282800	-1.3335	POT family
Os01g0186900	-1.41198	DDE superfamily endonuclease
Oryza_sativa_newGene_7966	-3.09359	Transferase family
Os07g0634900	-2.25751	Myb-like DNA-binding domain
Os07g0621800	-1.90311	Alcohol dehydrogenase GroES-like domain
Oryza_sativa_newGene_9795	-1.19859	Plant transposase (Ptta/En/Spm family)
Os07g0600700	-1.68308	X8 domain
Os01g0182700	-1.73234	WRKY DNA -binding domain
Os01g0211800	-2.83885	Basic region leucine zipper
Os09g0272300	-1.27371	Glycosyl hydrolases family 17
Os11g0483900	-1.02681	ELMO/CED-12 family
Os07g0645500	-1.05083	Endonuclease/Exonuclease/phosphatase family
Os05g0521900	-2.02507	Protein of unknown function (DUF4005)
Os04g0350700	-1.76916	Helix-loop-helix DNA-binding domain
Os06g0285400	-1.57192	Legume lectin domain
Os04g0609300	-2.18517	Transferase family
Os04g0525700	-1.85427	Serine carboxypeptidase
Os07g0572400	-1.66482	--
Os06g0164400	-1.43201	Helix-loop-helix DNA-binding domain
Os01g0140400	-1.31264	Carbohydrate-binding protein of the ER
Os06g0290701	-1.38271	--
Os06g0621900	-1.55148	Pollen allergen
Os03g0273200	-1.98326	Multicopper oxidase
Os04g0545250	-3.79603	--
Os08g0547500	-1.57328	Kinesin motor domain
Os02g0736100	-1.38964	Myosin II heavy chain-like
Os06g0671150	-1.76323	Auxin responsive protein
Os08g0562800	-1.20099	MatE
Os01g0965000	-1.00996	RNA polymerase Rpb1, domain 2
Os01g0750000	-1.02844	Ras family
Os01g0872600	-1.28681	POT family
Os01g0178850	-4.22868	DVL family
Os04g0196200	-1.94632	O-methyltransferase
Os01g0329000	-1.82283	Acyltransferase
Os12g0539751	-1.09065	--
Os08g0425000	-2.41279	--
Os01g0270300	-1.15888	Peroxidase
Oryza_sativa_newGene_9047	-1.5836	--
Os02g0234750	-1.22438	--
Os02g0459600	-1.90773	Legume lectin domain
Os03g0734500	-1.13289	--
Os02g0568200	-1.427	NPH3 family
Os05g0363500	-1.44985	WD domain, G-beta repeat
Os10g0575900	-1.12139	--
Os09g0401900	-1.30755	--
Os03g0363600	-1.00537	Sugar (and other) transporter
Os02g0110900	-1.40884	--
Os04g0518400	-2.10825	Aromatic amino acid lyase
Os10g0133500	-1.24222	Transferase family
Os04g0570800	-1.089	Putative S-adenosyl-L-methionine-dependent methyltransferase
Os10g0531700	-1.6851	Protein kinase domain
Os11g0189600	-1.03201	Prenyltransferase and squalene oxidase repeat
Os01g0631100	-1.34588	10 TM Acyl Transferase domain found in Cas1p
Os04g0635100	-1.98397	Wound-induced protein
Os06g0638500	-1.27725	Protein tyrosine kinase
Os10g0507700	-1.22781	--
Os12g0144600	-1.67723	Heavy-metal-associated domain
Os05g0217700	-2.10452	BURP domain
Os08g0159500	-1.16478	LSD1 zinc finger
Os09g0486500	-1.05209	AN1-like Zinc finger
Os04g0521900	-1.72291	--
Os02g0109900	-1.17937	--
Os03g0807500	-1.77177	Plastocyanin-like domain
Os09g0426800	-1.14549	WAX2 C-terminal domain
Os06g0638700	-1.28022	Putative cyclase
Os11g0245500	-2.30891	START domain
Os11g0458100	-3.36066	--
Os05g0338900	-1.12794	POT family
Os10g0559700	-1.02895	--
Os07g0154900	-1.30651	--
Os01g0594300	-1.75362	Leucine rich repeat
Os02g0805250	-1.20481	Helix-loop-helix DNA-binding domain
Os04g0445900	-1.46248	--
Os08g0375400	-1.6703	Dirigent-like protein
Os02g0186500	-1.06639	Protein kinase domain
Os05g0215000	-1.45582	BURP domain
Os05g0561600	-1.38048	Protein of unknown function (DUF1421)
Os02g0301100	-1.10136	Sugar efflux transporter for intercellular exchange
Os08g0506400	-4.21959	Protein kinase domain
Os08g0360150	-1.31121	--
Os09g0447000	-1.03036	Homeobox associated leucine zipper
Os12g0409800	-1.39168	--
Os01g0133100	-1.8549	DUF761-associated sequence motif
Os06g0604300	-2.28109	Phospholipase D C terminal
Os01g0814100	-4.84636	Probable lipid transfer
Os03g0282232	-1.01946	--
Os03g0713600	-1.26212	RNA recognition motif. (a.k.a. RRM, RBD, or RNP domain)
Os05g0243200	-1.22121	Ribosomal protein L13
Os01g0758500	-1.53172	Domain of unknown function (DUF4228)
Os01g0875300	-1.8793	Universal stress protein family
Os10g0163310	-1.11597	--
Os06g0131350	-1.68202	Pyridoxal-dependent decarboxylase, pyridoxal binding domain
Os12g0261300	-1.17475	--
Os06g0532101	-2.13576	--
Os01g0929000	-1.84062	Protein of unknown function (DUF3754)
Os02g0654300	-1.2947	Protein kinase domain
Os02g0715000	-1.74011	Papain family cysteine protease
Os05g0556400	-2.30004	DOMON domain
Os02g0270200	-1.06363	Peptidase inhibitor I9
Oryza_sativa_newGene_6363	-1.35425	gag-polypeptide of LTR copia-type
Os03g0241600	-1.09744	Protein kinase domain
Os07g0620800	-2.75266	Cyclin, N-terminal domain
Os01g0826400	-1.78112	WRKY DNA -binding domain
Os02g0810900	-1.08101	No apical meristem (NAM) protein
Os03g0143700	-1.24717	Domain of unknown function (DUF4378)
Os01g0232200	-5.468	WD domain, G-beta repeat
Os07g0680700	-2.25522	--
Os03g0656500	-1.50858	Sodium/calcium exchanger protein
Os01g0934600	-1.92697	--
Os01g0756200	-1.63156	bZIP transcription factor
Os04g0533500	-1.3874	Eukaryotic cytochrome b561
Os07g0572800	-1.05962	Protein kinase domain
Os03g0137600	-1.12678	Protein of unknown function (DUF4079)
Os06g0247000	-2.01783	Glycosyl transferase family 8
Os04g0609000	-2.19624	--
Os01g0797600	-1.01845	AP2 domain
Os07g0424400	-1.5878	Cellulose synthase
Os05g0134400	-1.633	Peroxidase
Os01g0730900	-1.36373	DNA polymerase III, delta subunit
Os07g0106000	-1.26338	Calcineurin-like phosphoesterase
Os03g0713200	-1.23656	--
Os07g0492500	-1.21745	--
Os09g0298200	-1.10183	Nucleotidyl transferase
Os09g0543900	-1.73384	Transferase family
Os06g0567900	-1.34617	Multicopper oxidase
Os03g0788400	-1.04157	--
Os05g0365300	-1.23687	NB-ARC domain
Os12g0482700	-1.07608	Aldo/keto reductase family
Os03g0223000	-1.43777	Protein kinase domain
Os05g0499300	-3.54998	Peroxidase
Os03g0610400	-1.08755	C2H2-type zinc finger
Os11g0275000	-1.47219	Dienelactone hydrolase family
Os08g0293100	-1.21275	--
Os01g0719700	-2.03434	Protein of unknown function (DUF971)
Os06g0671000	-1.40291	K+ potassium transporter
Os02g0722400	-1.06494	Transmembrane amino acid transporter protein
Os12g0174700	-1.1621	Dirigent-like protein
Os11g0142400	-1.09025	--
Os12g0433700	-1.17523	cAMP-regulated phosphoprotein/endosulfine conserved region
Os03g0726100	-1.12302	Tubulin/FtsZ family, GTPase domain
Os03g0126300	-1.04009	--
Os02g0219200	-1.89614	Glycosyl hydrolases family 35
Os02g0193300	-1.23878	Domain of unknown function (DUF4228)
Os04g0165000	-1.42339	Thaumatin family
Os07g0516050	-1.45844	BNR repeat-like domain
Os12g0102300	-1.10534	--
Os06g0675700	-1.35843	Glycosyl hydrolases family 31
Oryza_sativa_newGene_928	-1.30603	--
Os03g0432277	-1.73599	Glycosyl hydrolase family 9
Os06g0124300	-4.43844	Protein of unknown function, DUF594
Os11g0115100	-3.84343	Protease inhibitor/seed storage/LTP family
Os02g0730400	-1.6589	NHL repeat
Os09g0345500	-1.05004	Hsp20/alpha crystallin family
Os07g0510100	-1.28244	Metallopeptidase family M24
Os09g0535500	-1.6206	Ring finger domain
Os07g0593400	-1.42511	Got1/Sft2-like family
Os05g0170250	-3.15016	Leucine Rich repeats (2 copies)
Os05g0349700	-1.38949	UbiA prenyltransferase family
Os03g0178500	-1.47011	Alpha/beta hydrolase family
Os01g0114700	-1.08738	Protein tyrosine kinase
Oryza_sativa_newGene_1668	-1.12753	--
Os09g0563901	-1.28828	--
Os01g0130400	-1.82256	Glycosyl hydrolases family 31
Os02g0639500	-5.97968	Pollen allergen
Os05g0594500	-1.504	--
Os07g0490100	-2.04145	UDP-glucoronosyl and UDP-glucosyl transferase
Os06g0288300	-1.29437	UDP-glucoronosyl and UDP-glucosyl transferase
Os01g0601000	-1.38207	CorA-like Mg2+ transporter protein
Os02g0581400	-1.4089	--
Os03g0135100	-1.51975	Glutathione S-transferase, C-terminal domain
Os09g0353700	-2.73265	2OG-Fe(II) oxygenase superfamily
Os11g0137200	-1.16602	HMGL-like
Os04g0689400	-1.24636	Protein kinase domain
Os06g0128700	-1.71215	Ankyrin repeat
Os05g0114000	-1.80228	Inorganic pyrophosphatase
Os10g0557600	-1.08783	GATA zinc finger
Os02g0739100	-1.06693	--
Os04g0243400	-1.36445	Myb/SANT-like DNA-binding domain
Oryza_sativa_newGene_6320	-1.52041	--
Os10g0533150	-1.37957	Protein tyrosine kinase
Os05g0226900	-1.61776	Procyclic acidic repetitive protein (PARP)
Os09g0522000	-1.95072	--
Os03g0761500	-1.65454	Subtilase family
Os10g0494950	-1.14276	Protein of unknown function (DUF3615)
Os01g0925300	-1.20516	DHHC palmitoyltransferase
Os03g0339300	-1.83534	Peroxidase
Os03g0311000	-1.10685	--
Os05g0210600	-1.67774	TPR repeat
Os08g0104600	-1.09675	2Fe-2S iron-sulfur cluster binding domain
Os07g0252400	-1.83071	Cellulose synthase
Os01g0260100	-2.66829	Kinesin motor domain
Os12g0152100	-1.13401	Alpha/beta hydrolase family
Os08g0323600	-1.13073	Ribonuclease E/G family
Os01g0732300	-2.75528	Transcriptional repressor, ovate
Os09g0556700	-1.54052	SET domain
Os03g0181500	-1.45177	FAE1/Type III polyketide synthase-like protein
Os09g0556500	-1.23957	tRNA synthetases class I (C) catalytic domain
Os12g0538800	-1.40495	Galactose oxidase, central domain
Os01g0971400	-1.33827	Papain family cysteine protease
Os05g0190300	-2.01396	HAD superfamily, subfamily IIIB (Acid phosphatase)
Os06g0474500	-3.06499	Domain of unknown function (DUF239)
Os07g0421866	-1.99813	Mitochondrial function, CLU-N-term
Os04g0518100	-1.07845	Aromatic amino acid lyase
Os01g0880200	-1.41886	Glycosyl transferase family 8
Os04g0465600	-2.36627	Pathogenesis-related protein Bet v I family
Os02g0646200	-1.60224	B-box zinc finger
Os02g0218600	-1.0254	Protein kinase domain
Oryza_sativa_newGene_3344	-1.77297	Transferase family
Os03g0727600	-1.06163	Aminotransferase class I and II
Os02g0594651	-2.05561	NPH3 family
Os07g0634400	-1.15505	Haloacid dehalogenase-like hydrolase
Os07g0418600	-1.68929	--
Os03g0294800	-1.47704	Protein tyrosine kinase
Oryza_sativa_newGene_3613	-1.70727	--
Os07g0617700	-1.33716	F-box domain
Os07g0106700	-2.31654	Dirigent-like protein
Os01g0747300	-1.01312	Protein of unknown function (DUF506)
Os05g0410200	-1.2341	alpha/beta hydrolase fold
Os05g0354400	-1.62512	GDSL/SGNH-like Acyl-Esterase family found in Pmr5 and Cas1p
Os02g0151300	-1.54546	Glycosyl hydrolase family 9
Os09g0479600	-1.1134	Leucine Rich repeats (2 copies)
Os05g0127300	-1.64579	Protein kinase domain
Os03g0799200	-1.59457	Zein-binding
Os12g0114400	-1.26865	PPR repeat
Os08g0565200	-1.38984	AP2 domain
Os01g0753800	-3.61942	--
Os05g0126800	-2.11594	--
Os02g0720200	-1.26141	Microtubule associated protein (MAP65/ASE1 family)
Os05g0272800	-1.63898	--
Os06g0234600	-2.84249	GDSL/SGNH-like Acyl-Esterase family found in Pmr5 and Cas1p
Os05g0210525	-1.47747	--
Os03g0844600	-4.32274	GDSL-like Lipase/Acylhydrolase
Os12g0453500	-4.85838	--
Os03g0861100	-1.4942	--
Os10g0317900	-1.69578	Cytochrome P450
Os02g0565300	-2.5492	--
Os04g0559200	-1.10739	Domain of unknown function (DUF4378)
Os05g0521600	-2.44612	Pectinesterase
Os05g0188700	-1.40475	Leucine Rich repeats (2 copies)
Os02g0189200	-1.7929	GDSL-like Lipase/Acylhydrolase
Os03g0425000	-1.18034	RAP domain
Os01g0214600	-2.14135	GDSL-like Lipase/Acylhydrolase
Os03g0338400	-2.88312	--
Os11g0482400	-1.21503	PPR repeat family
Os08g0492000	-1.4579	OPT oligopeptide transporter protein
Os11g0215100	-1.13446	Dirigent-like protein
Os09g0428000	-1.36522	Glycosyltransferase like family 2
Os07g0565800	-2.84364	--
Os02g0532900	-1.72061	Glycosyl hydrolases family 17
Os01g0159200	-1.9624	Fasciclin domain
Os03g0445700	-3.07938	Protein of unknown function DUF260
Os06g0695900	-2.79477	Ring finger domain
Os01g0793900	-1.37833	--
Os10g0132500	-1.40633	NB-ARC domain
Os08g0254600	-1.02069	Cyclic nucleotide-binding domain
Os06g0178900	-1.47926	Inorganic H+ pyrophosphatase
Os03g0311600	-2.00489	--
Os12g0638200	-1.15757	POT family
Os07g0679700	-1.27688	B3 DNA binding domain
Os10g0160100	-1.91278	Glycosyl hydrolases family 17
Os01g0278000	-2.0052	VQ motif
Os04g0683600	-1.75648	Leucine Rich repeats (2 copies)
Os12g0568900	-1.89737	Thaumatin family
Os01g0860900	-2.4058	--
Os03g0368900	-1.40707	Peroxidase
Os08g0157500	-1.47346	O-methyltransferase
Os10g0552300	-1.50946	Hydrophobic seed protein
Os11g0275500	-1.40667	Dienelactone hydrolase family
Os03g0806700	-1.18764	Plant protein of unknown function (DUF868)
Os02g0618400	-1.26938	Myb-like DNA-binding domain
Os01g0731800	-1.08683	RING-variant domain
Os03g0228800	-1.56713	Leucine Rich repeats (2 copies)
Os03g0147550	-1.09073	Citrate transporter
Os05g0585400	-1.76974	--
Oryza_sativa_newGene_5643	-1.0821	Armadillo/beta-catenin-like repeat
Os06g0692800	-1.43043	Protein of unknown function, DUF547
Os03g0206700	-1.24976	NPH3 family
Os07g0576000	-1.22835	UbiA prenyltransferase family
Os01g0319000	-1.19802	Pectinacetylesterase
Os10g0148100	-5.51152	Pollen proteins Ole e I like
Os03g0149000	-1.96413	Protein of unknown function DUF260
Os06g0140700	-1.42038	Homeobox domain
Os03g0320800	-2.10242	Leucine Rich Repeat
Os07g0671500	-1.6553	GH3 auxin-responsive promoter
Os03g0828500	-1.48958	Cellulase (glycosyl hydrolase family 5)
Os03g0339400	-2.67082	Peroxidase
Os08g0511400	-1.05815	--
Os08g0544800	-1.15823	TCP family transcription factor
Os05g0350900	-1.39511	Myb-like DNA-binding domain
Os09g0442100	-1.63325	Protein tyrosine kinase
Os01g0728200	-1.03184	--
Os06g0367100	-1.14058	Alpha amylase, C-terminal all-beta domain
Os12g0559200	-1.74123	Lipoxygenase
Os01g0813800	-1.05158	Glycosyl hydrolase family 1
Os03g0421800	-1.47253	X8 domain
Os02g0815200	-1.27429	RNA recognition motif. (a.k.a. RRM, RBD, or RNP domain)
Os02g0116800	-1.83797	Remorin, C-terminal region
Os02g0207400	-1.03092	UDP-glucoronosyl and UDP-glucosyl transferase
Os01g0897300	-1.55911	Ribonuclease T2 family
Os03g0578500	-2.1232	--
Os03g0658800	-1.53522	Cytochrome P450
Os01g0951100	-1.49301	Putative GTPase activating protein for Arf
Os03g0206150	-1.55493	--
Os02g0752200	-2.05979	Glycosyl hydrolase family 3 N terminal domain
Os05g0176700	-1.09253	--
Os11g0167500	-1.14352	Putative serine esterase (DUF676)
Os12g0114500	-5.13473	Protease inhibitor/seed storage/LTP family
Os07g0601600	-1.57826	--
Os02g0686100	-1.87231	Ring finger domain
Os11g0299300	-1.44127	Lipase (class 3)
Os03g0291700	-1.34307	PMR5 N terminal Domain
Os05g0441400	-1.32557	Transcriptional repressor, ovate
Os02g0667100	-2.16524	--
Os09g0278700	-1.04861	--
Os06g0131700	-1.92749	No apical meristem (NAM) protein
Os05g0389600	-2.5933	Ring finger domain
Os02g0805000	-1.05235	Adaptin N terminal region
Os07g0204400	-1.4625	--
Oryza_sativa_newGene_7353	-1.16032	--
Os06g0192100	-1.04214	UDP-glucoronosyl and UDP-glucosyl transferase
Os07g0233200	-1.10824	--
Os03g0775200	-1.5387	Putative S-adenosyl-L-methionine-dependent methyltransferase
Os06g0284200	-2.20926	GDP-fucose protein O-fucosyltransferase
Os04g0562800	-1.48423	Protein of unknown function (DUF632)
Os01g0917900	-1.12448	Zinc finger, C3HC4 type (RING finger)
Os01g0773000	-1.21926	tRNA pseudouridine synthase D (TruD)
Os05g0332300	-1.26924	Protein kinase domain
Os05g0474800	-1.34172	WRKY DNA -binding domain
Os01g0168800	-1.94586	Alpha/beta hydrolase family
Os03g0730000	-1.06423	Lecithin:cholesterol acyltransferase
Os06g0220200	-1.70177	Phosphate-induced protein 1 conserved region
Os02g0324400	-1.40778	--
Os03g0288300	-1.01311	Alpha/beta hydrolase family
Os08g0151300	-1.923	Myb-like DNA-binding domain
Os03g0353600	-1.39784	Golgi-body localisation protein domain
Os09g0442700	-1.59166	SNF2 family N-terminal domain
Os10g0148700	-3.46735	Pollen proteins Ole e I like
Os03g0124900	-1.17869	Glycosyl hydrolases family 28
Os06g0132500	-1.12541	--
Os04g0636300	-1.51813	Methionine gamma-lyase
Os01g0869500	-1.12818	Plant nuclear matrix protein 1 (NMP1)
Os08g0269700	-1.05191	--
Os05g0456300	-1.86187	Aldo/keto reductase family
Os01g0829600	-1.88733	Protein of unknown function (DUF688)
Os01g0750300	-2.36645	Cellulose synthase
Os01g0662300	-1.01554	Ribosomal protein L7/L12 C-terminal domain
Os07g0691700	-1.77043	--
Os07g0152200	-1.29532	Leucine Rich repeats (2 copies)
Os04g0578300	-1.00189	--
Os01g0296450	-3.44477	Glycosyl hydrolase family 3 C-terminal domain
Oryza_sativa_newGene_5245	-1.04312	Retrotransposon gag protein
Os04g0592300	-1.53338	Weak chloroplast movement under blue light
Os01g0758900	-1.47458	Protein of unknown function (DUF688)
Os12g0563600	-1.20665	Protein of unknown function, DUF538
Os08g0475100	-3.23698	alpha/beta hydrolase fold
Os04g0447100	-1.58475	Lipoxygenase
Os08g0525700	-1.26982	--
Os03g0773000	-1.21963	Protein of unknown function (DUF1005)
Os07g0580300	-1.77617	--
Os09g0475800	-1.32083	Dof domain, zinc finger
Os12g0225900	-1.4141	Zinc-binding dehydrogenase
Os03g0382100	-1.65217	FAE1/Type III polyketide synthase-like protein
Os03g0211800	-1.42631	Glycosyl transferase family 8
Os06g0698600	-1.13802	Exo70 exocyst complex subunit
Os04g0434500	-2.61249	ZF-HD protein dimerisation region
Os03g0731050	-1.35716	Core-2/I-Branching enzyme
Os02g0704966	-1.11524	Replication factor C C-terminal domain
Os04g0602500	-3.26825	Pectinacetylesterase
Os01g0834900	-1.51516	--
Os11g0300600	-2.4324	Leucine Rich repeats (2 copies)
Os03g0852400	-1.59779	--
Oryza_sativa_newGene_7916	-1.50042	--
Oryza_sativa_newGene_8003	-1.0276	--
Os05g0454200	-6.25197	PRONE (Plant-specific Rop nucleotide exchanger)
Os04g0517000	-2.95683	--
Os07g0208900	-1.49139	Major Facilitator Superfamily
Os02g0711200	-1.27989	Anion-transporting ATPase
Os02g0658800	-1.87732	Pollen allergen
Os01g0972000	-1.54071	Protein of unknown function (DUF1117)
Os10g0508000	-2.27852	Multicopper oxidase
Os02g0751100	-1.54233	Xylanase inhibitor N-terminal
Os02g0625500	-1.35438	pfkB family carbohydrate kinase
Os06g0266800	-3.19241	Gibberellin regulated protein
Os01g0329075	-2.06929	Acyltransferase
Os07g0571300	-1.08902	--
Os03g0191200	-1.07934	--
Oryza_sativa_newGene_9363	-1.70232	Carbamoyl-phosphate synthase L chain, ATP binding domain
Os04g0681400	-1.31357	Plasma-membrane choline transporter
Os03g0269601	-1.67296	Protein of unknown function, DUF604
Os09g0528000	-1.671	Kinesin motor domain
Os09g0514300	-1.37917	--
Os11g0184100	-1.01537	3-oxo-5-alpha-steroid 4-dehydrogenase
Os03g0100800	-1.23677	E1-E2 ATPase
Os01g0205200	-1.28347	PPR repeat family
Os12g0604300	-1.10084	Auxin canalisation
Os02g0654000	-1.38186	Enoyl-CoA hydratase/isomerase family
Oryza_sativa_newGene_9366	-1.1702	--
Os07g0222900	-1.45593	KDPG and KHG aldolase
Os08g0267300	-2.04571	Xylanase inhibitor N-terminal
Os06g0503250	-2.33712	ABC transporter
Os02g0457500	-1.07803	Ankyrin repeats (3 copies)
Os05g0119700	-1.36395	--
Os03g0645900	-1.97215	Retinal pigment epithelial membrane protein
Os06g0193300	-1.11308	--
Os04g0568850	-1.19952	--
Os04g0416700	-1.83348	Late embryogenesis abundant protein
Os06g0678800	-1.64304	Multicopper oxidase
Os01g0922100	-2.85037	--
Os04g0600900	-1.8829	WRC
Os07g0437500	-1.24747	Pyridoxal-dependent decarboxylase conserved domain
Os03g0260600	-1.65498	Helix-loop-helix DNA-binding domain
Os03g0308600	-1.79253	--
Os02g0687200	-2.09866	Protein of unknown function (DUF581)
Os08g0155550	-1.3314	POT family
Os01g0700200	-1.91826	Regulator of chromosome condensation (RCC1) repeat
Os01g0300900	-3.03664	Galactose oxidase, central domain
Os03g0281900	-3.73812	ABC-2 type transporter
Os08g0508100	-2.00721	--
Os09g0464400	-1.19172	Ubiquitin carboxyl-terminal hydrolase
Os03g0751400	-1.28933	Ribosomal protein L6
Os09g0422500	-2.22165	Cellulose synthase
Os10g0147900	-1.31061	Armadillo/beta-catenin-like repeat
Os03g0822000	-3.56352	Pollen allergen
Os06g0283400	-1.21287	Phosphatidylinositol 3- and 4-kinase
Os04g0218600	-1.84172	--
Os08g0408500	-1.28779	AP2 domain
Os05g0500900	-1.76495	GH3 auxin-responsive promoter
Oryza_sativa_newGene_283	-2.8507	Retrotransposon gag protein
Os01g0618400	-1.007	DEAD/DEAH box helicase
Os01g0343300	-1.06923	GATA zinc finger
Os02g0661100	-1.07091	Trehalose-phosphatase
Oryza_sativa_newGene_5897	-1.741	--
Os07g0633000	-1.46229	Protein of unknown function (DUF1997)
Os10g0349900	-1.60381	Hydrophobic seed protein
Os09g0511900	-1.75325	Glycosyl hydrolase family 1
Os03g0751600	-1.97819	Heavy-metal-associated domain
Os07g0588800	-1.38666	Protein of unknown function (DUF2419)
Os07g0503900	-1.0141	UDP-glucoronosyl and UDP-glucosyl transferase
Os01g0819100	-1.50683	Protein kinase domain
Os10g0574400	-1.67949	Ring finger domain
Os03g0607200	-1.09311	Gibberellin regulated protein
Os06g0328400	-1.61858	Legume lectin domain
Os06g0680700	-2.84244	Cytochrome P450
Oryza_sativa_newGene_3862	-1.18939	--
Os03g0692400	-2.11189	Domain of unknown function (DUF966)
Os12g0571700	-2.1994	--
Os10g0503600	-1.02531	Tetraspanin family
Os12g0121100	-1.26384	Protein tyrosine kinase
Os03g0664400	-7.03449	Probable lipid transfer
Os01g0650000	-1.89239	GDSL-like Lipase/Acylhydrolase
Os08g0535200	-2.45998	Sugar efflux transporter for intercellular exchange
Os03g0386000	-1.05378	--
Oryza_sativa_newGene_6899	-1.462	--
Os05g0131500	-1.27438	Ferroportin1 (FPN1)
Os12g0630600	-2.32919	--
Os06g0130100	-2.48491	Leucine Rich repeats (2 copies)
Os11g0683600	-2.20954	Protein of unknown function, DUF538
Os03g0269700	-1.28133	Protein of unknown function, DUF604
Os01g0580200	-1.60414	Glycosyl hydrolases family 35
Os04g0644400	-2.16516	Hydrophobic seed protein
Os01g0306800	-1.3579	--
Os07g0422100	-1.40779	AWPM-19-like family
Os12g0242500	-1.23569	--
Os11g0692000	-1.25546	--
Os02g0695900	-1.56979	OPT oligopeptide transporter protein
Os02g0739400	-1.30639	Glycosyl transferase family 8
Os08g0459300	-2.28881	--
Os08g0115200	-1.10756	Protein of unknown function (DUF4005)
Os03g0245200	-5.4328	Pollen proteins Ole e I like
Os02g0554100	-1.20556	Regulator of chromosome condensation (RCC1) repeat
Oryza_sativa_newGene_2452	-1.54425	Zinc finger, C3HC4 type (RING finger)
Os03g0258900	-1.21318	Glyoxal oxidase N-terminus
Os05g0494600	-1.00984	F-box-like
Os10g0486300	-2.27929	Zinc-finger of C2H2 type
Os05g0141700	-2.37411	Histidine phosphatase superfamily (branch 1)
Os08g0557800	-3.01256	Male sterility protein
Os07g0101000	-2.8214	Multicopper oxidase
Os12g0566000	-2.13302	HCO3- transporter family
Os01g0111100	-1.20903	Cyclophilin type peptidyl-prolyl cis-trans isomerase/CLD
Os09g0491532	-1.62457	SBP domain
Os11g0294400	-1.21192	WW domain
Os04g0444800	-1.0364	FAD-binding domain
Os03g0140200	-1.56189	Cytochrome P450
Os02g0656600	-1.84727	AP2 domain
Os06g0145800	-1.16214	Whirly transcription factor
Os08g0482600	-1.29449	Plastocyanin-like domain
Os11g0645400	-2.29799	Dirigent-like protein
Oryza_sativa_newGene_7200	-1.68649	--
Os01g0315700	-1.94405	--
Os01g0194000	-1.25784	--
Os11g0707300	-1.17913	C2H2-type zinc finger
Oryza_sativa_newGene_5907	-1.31499	IQ calmodulin-binding motif
Os11g0683500	-1.65801	Glycosyl hydrolase family 1
Os03g0791700	-1.98908	Protein tyrosine kinase
Os03g0305400	-1.78759	Universal stress protein family
Os01g0733500	-1.72562	BURP domain
Os08g0512700	-1.75786	Hydroxymethylglutaryl-coenzyme A reductase
Os06g0116400	-1.07573	High-affinity nickel-transport protein
Os03g0825300	-1.23933	Protein tyrosine kinase
Os04g0457100	-1.03495	Chlorophyll A-B binding protein
Os12g0547500	-1.22008	Kinesin motor domain
Os06g0725300	-1.07995	Pollen allergen
Os02g0114100	-1.41267	EamA-like transporter family
Os01g0151700	-1.13564	short chain dehydrogenase
Os05g0543100	-2.61392	Adaptor complexes medium subunit family
Os01g0500900	-1.0809	tRNA synthetases class I (W and Y)
Os04g0359100	-1.36988	Zinc-binding dehydrogenase
Os01g0180000	-1.28108	Leucine rich repeat
Os04g0412200	-1.28462	2Fe-2S iron-sulfur cluster binding domain
Os07g0174900	-4.81037	Probable lipid transfer
Os12g0604700	-1.09292	Protein kinase domain
Os02g0158500	-1.57544	Polysaccharide biosynthesis
Os03g0310800	-1.6811	EF hand
Os02g0731900	-1.47212	FAE1/Type III polyketide synthase-like protein
Os01g0857600	-2.19426	--
Os05g0514400	-1.11937	Protein of unknown function (DUF688)
Os03g0646100	-1.35701	Tubulin/FtsZ family, GTPase domain
Os01g0957100	-4.35412	Leucine Rich repeats (2 copies)
Os05g0586900	-1.13841	PPR repeat family
Os11g0591200	-1.05582	FAE1/Type III polyketide synthase-like protein
Os05g0563550	-1.57565	Fasciclin domain
Os09g0444500	-2.73711	--
Os01g0941800	-4.36971	Calcineurin-like phosphoesterase
Os11g0707900	-1.23553	Protein of unknown function (DUF740)
Os04g0650300	-1.24351	--
Os10g0550500	-2.26565	Pectinacetylesterase
Os08g0393700	-1.60063	Auxin canalisation
Os01g0849100	-1.87363	PRONE (Plant-specific Rop nucleotide exchanger)
Os12g0108100	-1.75439	Protein kinase domain
Os08g0179100	-1.21338	D-mannose binding lectin
Oryza_sativa_newGene_4385	-1.23169	--
Os09g0423300	-1.17123	PPR repeat
Os02g0830801	-1.7808	Cell morphogenesis N-terminal
Os01g0147800	-2.07444	Protein of unknown function, DUF547
Os04g0646000	-2.18237	--
Os04g0627400	-1.90955	--
Os07g0510900	-2.36268	Multicopper oxidase
Oryza_sativa_newGene_2387	-4.5227	--
Os11g0528500	-1.63537	Rubredoxin
Os02g0756800	-1.67288	Phosphate-induced protein 1 conserved region
Os07g0100900	-1.281	--
Os02g0153000	-1.37263	Protein of unknown function, DUF547
Os01g0952000	-3.96517	Cupin
Os01g0652800	-1.15573	GDSL/SGNH-like Acyl-Esterase family found in Pmr5 and Cas1p
Os10g0352000	-1.17337	Domain of unknown function (DUF4228)
Os05g0476700	-1.71581	U-box domain
Os10g0529300	-1.55209	Glutathione S-transferase, N-terminal domain
Os04g0566300	-1.51889	--
Os10g0412700	-2.25504	Thaumatin family
Os01g0545100	-2.00533	--
Os02g0649300	-1.95492	Homeobox domain
Os04g0662200	-3.12631	Auxin responsive protein
Os11g0290600	-2.52236	--
Os03g0719000	-2.1979	Microtubule associated protein (MAP65/ASE1 family)
Os11g0195500	-1.44664	Lipase (class 3)
Os07g0577300	-1.42354	Glycosyl hydrolases family 17
Os11g0108800	-2.12343	Protein kinase domain
Os07g0564200	-1.05526	--
Os02g0830700	-2.25267	Leucine rich repeat N-terminal domain
Os09g0514200	-1.1442	Protein kinase domain
Os02g0125350	-1.31885	--
Os07g0520100	-1.6715	Cytochrome P450
Os05g0440000	-2.03517	Dof domain, zinc finger
Os11g0661600	-4.61188	Peroxidase
Os06g0207966	-1.38854	--
Os08g0119500	-1.50124	Methyltransferase domain
Os09g0531800	-1.12359	Glycosyl transferase family 8
Os08g0472400	-1.49199	--
Os06g0328966	-1.50901	Cytochrome P450
Os10g0130800	-1.76036	--
Os01g0668400	-1.67421	Protein kinase domain
Os10g0486100	-1.39592	Cytochrome P450
Os11g0457000	-1.83959	--
Os06g0211200	-1.00409	bZIP transcription factor
Os01g0908600	-1.9175	Transmembrane amino acid transporter protein
Os01g0672100	-1.27356	No apical meristem (NAM) protein
Os01g0326000	-1.45459	Peroxidase
Os06g0566500	-1.74836	Domain of unknown function (DUF4408)
Os10g0512400	-1.06823	Cytochrome P450
Os02g0136900	-3.27823	Protein tyrosine kinase
Os06g0598800	-1.20576	FAE1/Type III polyketide synthase-like protein
Os11g0679700	-1.27543	Acyltransferase
Os08g0562500	-3.67854	Transferase family
Os04g0233400	-1.46904	Major intrinsic protein
Os06g0572000	-1.23069	--
Os03g0642300	-2.86048	Protein kinase domain
Os08g0276400	-1.39897	Protein tyrosine kinase
Os05g0459700	-1.32037	Fasciclin domain
Os06g0693100	-1.37403	NB-ARC domain
Os03g0206750	-1.7857	NPH3 family
Os03g0246500	-1.14835	Plant protein of unknown function (DUF869)
Os02g0526700	-2.44547	--
Os08g0190700	-1.50914	--
Os02g0697550	-1.18013	PPR repeat
Os08g0249100	-1.08828	Protein kinase domain
Os04g0645100	-1.09363	Translation initiation factor eIF3 subunit 135
Os04g0126500	-1.089	--
Os01g0285300	-2.00227	Myb-like DNA-binding domain
Os02g0235101	-1.17962	--
Os03g0206100	-1.21994	--
Os06g0707200	-1.93795	Protein of unknown function (DUF563)
Os03g0796600	-1.01937	Protein of unknown function (DUF506)
Oryza_sativa_newGene_2453	-2.50457	Zinc finger, C3HC4 type (RING finger)
Os03g0294032	-1.51834	--
Os10g0109300	-1.57073	Peroxidase
Os03g0173900	-1.53189	Ring finger domain
Os06g0634500	-1.43346	Leucine Rich Repeat
Os03g0107700	-1.39456	--
Os01g0905200	-1.96318	Exo70 exocyst complex subunit
Os04g0650500	-1.13838	Protein of unknown function (DUF2930)
Os10g0413400	-2.14733	haloacid dehalogenase-like hydrolase
Os04g0509000	-1.75322	Protein kinase domain
Os10g0159600	-1.33792	Hsp20/alpha crystallin family
Os08g0483900	-1.90848	Helix-loop-helix DNA-binding domain
Os03g0323900	-1.15864	Probable lipid transfer
Os06g0131500	-1.14326	Glycosyl hydrolases family 17
Os06g0712500	-1.02948	Glycosyl transferase family 8
Os05g0355900	-2.69594	--
Os04g0474800	-1.26441	Glycosyl hydrolase family 1
Os05g0480600	-1.18943	--
Os11g0644600	-1.08329	--
Os06g0227250	-1.67459	Glycosyl transferase family 8
Os01g0727500	-1.3007	Senescence regulator
Os09g0529300	-4.54184	--
Os05g0499400	-1.91111	Peroxidase
Os02g0833975	-2.07011	Peroxidase
Os02g0657000	-2.68315	AP2 domain
Os12g0613250	-2.01433	NPH3 family
Os05g0551900	-1.00199	CRS1 / YhbY (CRM) domain
Os03g0769100	-1.02323	Ribosomal protein S9/S16
Os04g0552300	-3.20368	Cyclin
Os01g0525800	-2.16855	--
Os09g0466100	-1.02465	Cyclin, N-terminal domain
Oryza_sativa_newGene_8524	-1.75503	Transferase family
Os03g0152000	-2.09775	Heavy-metal-associated domain
Os07g0681700	-1.68862	Glycosyl transferase family 8
Os01g0215700	-2.3795	GDSL-like Lipase/Acylhydrolase
Os03g0209500	-1.24563	DHHC palmitoyltransferase
Os03g0736300	-1.52894	Glycosyl hydrolase family 9
Os01g0625900	-2.43716	Transcriptional repressor, ovate
Os07g0490500	-1.49074	Permease family
Os06g0554800	-1.51635	ABC-2 type transporter
Os01g0208400	-1.79716	Peptide N-acetyl-beta-D-glucosaminyl asparaginase amidase A
Os12g0530100	-1.56129	Peroxidase
Os05g0519600	-1.16815	DJ-1/PfpI family
Os12g0119000	-1.56888	Cytochrome P450
Os02g0320800	-2.20048	non-haem dioxygenase in morphine synthesis N-terminal
Os08g0411250	-2.10012	--
Os04g0483000	-3.2968	--
Os03g0295600	-1.11516	Protein tyrosine kinase
Os01g0938400	-1.38255	--
Os03g0819600	-1.08723	Chalcone-flavanone isomerase
Os07g0689600	-2.14124	Nicotianamine synthase protein
Os03g0261100	-1.50695	Phospholipase A2
Os05g0102000	-1.62755	SAM dependent carboxyl methyltransferase
Os05g0476100	-1.53753	Weak chloroplast movement under blue light
Os03g0126700	-1.43434	Heavy-metal-associated domain
Os08g0445000	-1.97282	Ring finger domain
Os01g0842500	-1.23872	Multicopper oxidase
Os08g0160500	-1.76891	Cellulose synthase
Os11g0641800	-1.84829	Multicopper oxidase
Os08g0543400	-1.40625	Transferase family
Os04g0629600	-1.26897	gag-polypeptide of LTR copia-type
Os08g0238500	-1.52789	Dienelactone hydrolase family
Oryza_sativa_newGene_112	-1.32066	BNR repeat-like domain
Os10g0195000	-1.80137	MatE
Os05g0440800	-2.05036	Protein kinase domain
Os07g0603300	-1.30222	Domain of unknown function (DUF4378)
Os03g0678800	-1.74342	Glycosyl transferase family 8
Os12g0106300	-2.12529	GDSL/SGNH-like Acyl-Esterase family found in Pmr5 and Cas1p
Os01g0525350	-1.71216	--
Os05g0473401	-1.69701	Sodium/hydrogen exchanger family
Os02g0756100	-1.54508	--
Os07g0506600	-1.29227	Plant protein of unknown function (DUF869)
Os01g0872566	-1.74305	POT family
Os04g0507700	-4.69244	GDSL-like Lipase/Acylhydrolase
Os08g0541500	-1.49797	Plant protein of unknown function (DUF936)
Os10g0577100	-1.0074	--
Os05g0512301	-2.76126	--
Os01g0883900	-1.41336	Putative S-adenosyl-L-methionine-dependent methyltransferase
Os07g0434500	-1.09007	SNF2 family N-terminal domain
Os08g0130900	-1.265	Galactoside-binding lectin
Os11g0462100	-2.60225	Glycosyl hydrolases family 18
Os01g0610800	-1.8832	--
Os03g0178400	-1.4556	Alpha/beta hydrolase family
Os02g0750400	-1.10365	PPR repeat
Os11g0260200	-1.23246	Sulfotransferase domain
Os01g0663300	-1.21144	Cellulase (glycosyl hydrolase family 5)
Oryza_sativa_newGene_9731	-1.46649	Helix-loop-helix DNA-binding domain
Os06g0193200	-1.50825	Pectinesterase
Os11g0523700	-1.9352	Helix-loop-helix DNA-binding domain
Os03g0108500	-1.418	Fatty acid hydroxylase superfamily
Os03g0254000	-1.24229	NB-ARC domain
Os04g0602100	-1.23339	Peroxidase
Os01g0744000	-1.19322	Kinesin motor domain
Os06g0643500	-7.01492	Hydrophobic seed protein
Os11g0440200	-1.48203	GDA1/CD39 (nucleoside phosphatase) family
Oryza_sativa_newGene_6875	-1.19491	--
Os02g0666600	-1.96989	Late embryogenesis abundant protein
Os03g0416200	-2.39044	COBRA-like protein
Os02g0125700	-1.0611	--
Os09g0480100	-1.29289	--
Os01g0872300	-3.6556	POT family
Os09g0444550	-2.92318	Transcription factor regulating root and shoot growth via Pin3
Os09g0443800	-3.40188	--
Os09g0518900	-1.14837	Methyltransferase domain
Os04g0619800	-3.91909	--
Os04g0685300	-1.47391	Late embryogenesis abundant protein
Os03g0853600	-1.57733	--
Os03g0844000	-1.30079	PPR repeat family
Os01g0799500	-2.39542	Methyladenine glycosylase
Os05g0543600	-1.76373	Myb-like DNA-binding domain
Os02g0677300	-1.33022	AP2 domain
Os08g0546100	-1.8476	BAG domain
Os10g0318000	-1.13037	--
Os06g0201200	-1.57843	--
Os03g0758250	-1.27342	--
Os03g0816900	-1.32238	--
Os10g0168900	-1.53684	--
Os10g0461100	-1.14565	PsbP
Os01g0603100	-1.22984	NB-ARC domain
Os06g0594600	-2.38953	Transferase family
Os03g0807700	-4.50896	Protein of unknown function (DUF642)
Os08g0490600	-1.91873	Fasciclin domain
Os07g0572300	-1.2573	Plant protein of unknown function (DUF868)
Os01g0914700	-2.68672	Signal peptide peptidase
Os05g0521950	-1.89103	Protein of unknown function (DUF4005)
Os04g0563900	-1.01782	Protein kinase domain
Os09g0494200	-1.68912	Chitinase class I
Os09g0457900	-2.02655	AP2 domain
Os02g0719000	-2.68815	RHO protein GDP dissociation inhibitor
Os05g0123100	-1.5738	Glycosyltransferase family 43
Os08g0276100	-1.01337	Glycosyltransferase family 9 (heptosyltransferase)
Os06g0179100	-3.84907	--
Os08g0285600	-1.75566	Protein kinase domain
Os10g0411100	-1.77611	Protein of unknown function (DUF620)
Os12g0568100	-1.37182	--
Os11g0103000	-1.22781	PPR repeat family
Os05g0245300	-2.62303	Domain of unknown function (DUF588)
Os06g0539066	-1.0484	--
Os08g0238200	-1.4012	Dienelactone hydrolase family
Os05g0202800	-2.11351	--
Os03g0730500	-2.23488	Serine carboxypeptidase
Os01g0914300	-5.27676	Probable lipid transfer
Os01g0813700	-2.04077	Glycosyl hydrolase family 1
Os07g0673400	-1.33988	Universal stress protein family
Os06g0655100	-1.49259	D-isomer specific 2-hydroxyacid dehydrogenase, NAD binding domain
Os07g0606900	-2.91394	--
Os11g0207800	-1.11157	F-box domain
Os03g0115700	-1.72842	short chain dehydrogenase
Oryza_sativa_newGene_3424	-1.14084	--
Os02g0140400	-2.59377	Prenyltransferase and squalene oxidase repeat
Os08g0241800	-1.26871	--
Os01g0217500	-1.39035	DJ-1/PfpI family
Os02g0776400	-1.60182	CCAAT-binding transcription factor (CBF-B/NF-YA) subunit B
Os08g0154900	-1.32008	Oxysterol-binding protein
Os04g0451700	-2.32416	--
Os10g0208600	-1.3596	Pollen proteins Ole e I like
Os01g0181300	-1.25145	--
Os06g0561000	-1.77017	Family of unknown function (DUF706)
Os08g0292400	-1.427	--
Os07g0162900	-1.14775	alpha/beta hydrolase fold
Os11g0242600	-1.53397	Polysaccharide biosynthesis
Os03g0633800	-1.01777	AUX/IAA family
Os01g0102000	-1.78863	Phosphoesterase family
Os02g0445100	-1.70906	Auxin responsive protein
Os05g0337400	-1.30015	--
Os04g0137100	-1.06071	--
Os06g0148200	-1.94656	GDSL-like Lipase/Acylhydrolase
Os03g0287500	-1.05801	Domain of unknown function (DUF4378)
Os05g0227600	-1.02499	Procyclic acidic repetitive protein (PARP)
Os01g0861900	-1.91578	Alcohol acetyltransferase
Os08g0152366	-1.11882	Cytochrome P450
Os01g0159000	-1.20273	Seed dormancy control
Os01g0111800	-1.33838	--
Os05g0589700	-1.81056	Protein tyrosine kinase
Os06g0711800	-1.2719	Plant invertase/pectin methylesterase inhibitor
Os07g0572600	-1.71339	GDP-fucose protein O-fucosyltransferase
Os08g0280600	-1.11454	Reticulon
Os05g0459300	-1.16574	--
Os01g0171000	-1.62894	Protein tyrosine kinase
Os02g0833900	-1.77125	Peroxidase
Os08g0531000	-1.12369	Iron/zinc purple acid phosphatase-like protein C
Os11g0703600	-1.11883	--
Os05g0406800	-2.3373	Leucine Rich repeats (2 copies)
Os06g0234633	-1.26776	--
Os01g0228400	-1.34688	PPR repeat family
Os05g0386700	-2.01568	COBRA-like protein
Os12g0485600	-1.46038	Transmembrane amino acid transporter protein
Os08g0490100	-1.25141	Dof domain, zinc finger
Os10g0558600	-1.33372	PPR repeat family
Os11g0708100	-2.37916	Multicopper oxidase
Os04g0538100	-1.00555	Elongation factor G, domain IV
Os05g0140100	-1.25	Myb-like DNA-binding domain
Os08g0119700	-1.20073	CCT motif
Os03g0811200	-1.60743	BRCA1 C Terminus (BRCT) domain
Os02g0158300	-1.23843	CBS domain
Os07g0633600	-1.41707	--
Os03g0794000	-2.91743	Probable lipid transfer
Os07g0176600	-1.46575	Protein kinase domain
Os03g0413250	-1.19758	--
Os07g0472300	-1.53318	--
Os02g0122900	-1.46535	Ribosomal RNA adenine dimethylase
Os09g0468000	-1.70659	MatE
Os10g0512800	-1.64348	Kinesin motor domain
Os05g0162800	-1.06511	Myb-like DNA-binding domain
Os03g0250200	-1.44409	TB2/DP1, HVA22 family
Os05g0472000	-1.03701	Protein of unknown function (DUF640)
Os04g0650416	-1.39509	--
Os11g0687100	-1.02513	von Willebrand factor type A domain
Os01g0682001	-1.23159	Glutamine amidotransferases class-II
Os03g0356582	-2.40372	Phosphatidylinositol-4-phosphate 5-Kinase
Os04g0505000	-1.51185	Plant protein of unknown function (DUF869)
Oryza_sativa_newGene_2055	-1.38522	PIF1-like helicase
Os02g0802200	-2.30824	Glycosyl hydrolase family 79, N-terminal domain
Os04g0400800	-3.03732	--
Os03g0377100	-2.3199	Pollen allergen
Os02g0241200	-1.22874	Myb-like DNA-binding domain
Os04g0350100	-1.05727	Cystatin domain
Os07g0283600	-1.3514	--
Os07g0616000	-1.26979	--
Oryza_sativa_newGene_1777	-1.56929	Transposase, Mutator family
Os03g0189100	-1.06666	Protein of unknown function (DUF740)
Oryza_sativa_newGene_9783	-1.09962	--
Os03g0244466	-2.03548	--
Os06g0671700	-1.11859	AAA domain
Os03g0742900	-1.36915	AUX/IAA family
Os01g0618700	-1.33472	Lipase (class 3)
Os01g0283000	-1.41277	--
Os08g0417000	-1.13369	2OG-Fe(II) oxygenase superfamily
Os03g0640000	-3.62018	Patatin-like phospholipase
Os04g0304250	-1.09002	--
Os01g0281600	-1.20223	Plastocyanin-like domain
Os01g0743100	-2.45065	IQ calmodulin-binding motif
Os05g0436100	-1.97787	Protein kinase domain
Os10g0147400	-4.10879	Transmembrane amino acid transporter protein
Os01g0868900	-1.97366	Subtilase family
Os08g0497300	-1.2145	CRAL/TRIO domain
Oryza_sativa_newGene_8370	-1.59212	--
Os05g0184901	-1.17186	DDE superfamily endonuclease
Os12g0618600	-1.16981	CCAAT-binding transcription factor (CBF-B/NF-YA) subunit B
Os04g0115700	-1.57142	--
Os06g0573600	-1.49854	Glycosyl hydrolases family 35
Os10g0196400	-1.8892	Cytochrome P450
Os06g0297600	-1.22497	--
Os09g0524800	-2.12482	BAG domain
Os02g0739700	-1.08231	E2F/DP family winged-helix DNA-binding domain
Os06g0152550	-1.42539	--
Os06g0328800	-1.72799	Glycosyltransferase family 92
Os12g0599700	-1.25766	--
Os01g0880250	-2.02233	--
Os02g0219300	-2.05729	--
Os03g0817800	-1.95697	GDSL/SGNH-like Acyl-Esterase family found in Pmr5 and Cas1p
Os07g0587500	-1.03332	Armadillo/beta-catenin-like repeat
Os01g0113200	-1.82003	Protein tyrosine kinase
Os04g0645901	-2.15483	--
Os06g0671800	-1.24293	CRAL/TRIO domain
Os09g0443700	-2.65026	--
Os11g0457300	-2.2309	UDP-glucoronosyl and UDP-glucosyl transferase
Os08g0459700	-1.65171	Cupin
Os10g0370700	-1.11795	POT family
Os03g0232600	-1.27048	U-box domain
Os07g0296000	-1.86231	--
Os08g0445700	-1.09993	Glycosyltransferase family 20
Os04g0578400	-1.95453	Fatty acid hydroxylase superfamily
Os08g0478000	-4.31524	--
Os07g0257200	-1.74764	Natural resistance-associated macrophage protein
Os03g0305800	-1.28384	galactosyl transferase GMA12/MNN10 family
Os02g0640300	-3.28712	Cytochrome b5-like Heme/Steroid binding domain
Os03g0334250	-1.37656	Protein of unknown function (DUF3133)
Os06g0549300	-1.92537	FAD binding domain
Os11g0139400	-1.37192	Triose-phosphate Transporter family
Os02g0627100	-1.1163	Aromatic amino acid lyase
Os02g0693700	-1.48865	ABC transporter transmembrane region
Os02g0669700	-1.37556	RNA recognition motif. (a.k.a. RRM, RBD, or RNP domain)
Os05g0169800	-1.80126	Domain of unknown function (DUF239)
Os05g0163300	-1.98998	Fasciclin domain
Os06g0505302	-1.03912	HEAT repeat
Os01g0828100	-1.10646	NAD dependent epimerase/dehydratase family
Oryza_sativa_newGene_7547	-1.07315	--
Os04g0635000	-1.65395	Wound-induced protein
Os03g0196500	-1.02804	F-box-like
Os01g0286600	-1.26866	Flavin containing amine oxidoreductase
Os02g0791500	-1.89351	NAD dependent epimerase/dehydratase family
Os05g0480400	-1.60898	Protein kinase domain
Os08g0110400	-1.1479	Core-2/I-Branching enzyme
Os05g0119850	-1.30522	--
Os02g0621600	-1.06412	--
Os01g0805900	-1.43962	Tubulin/FtsZ family, GTPase domain
Os03g0202001	-1.19565	Adenylylsulphate kinase
Os06g0217700	-1.06658	CAAD domains of cyanobacterial aminoacyl-tRNA synthetase
Os03g0111200	-1.82793	Remorin, C-terminal region
Os03g0167000	-2.35128	Probable lipid transfer
Os03g0159400	-1.08417	Transcriptional repressor, ovate
Os02g0768300	-2.10031	EamA-like transporter family
Os06g0667900	-1.11961	NB-ARC domain
Os01g0125600	-1.54459	Heavy-metal-associated domain
Os01g0776500	-1.10138	Trypsin-like peptidase domain
Os11g0430000	-2.08958	Serine carboxypeptidase
Os12g0189700	-1.17571	--
Os01g0904200	-1.17486	ABC1 family
Os11g0525200	-1.01168	Cytochrome P450
Os12g0594200	-2.01015	--
Os01g0719300	-1.50268	Sulfate transporter family
Os05g0220600	-1.2959	Rhomboid family
Os02g0236800	-1.56243	Peroxidase
Os01g0857500	-1.05575	Permease family
Os04g0584201	-2.6992	Protein kinase domain
Os02g0700600	-1.29412	Protein kinase domain
Os01g0217000	-1.30785	GDSL/SGNH-like Acyl-Esterase family found in Pmr5 and Cas1p
Os02g0589000	-1.08669	Lecithin:cholesterol acyltransferase
Os02g0666300	-1.08641	Protein kinase domain
Os04g0563050	-1.43066	GDP-fucose protein O-fucosyltransferase
Os07g0565500	-1.29532	--
Os04g0495400	-3.30818	DOMON domain
Os01g0722300	-1.53507	Myb-like DNA-binding domain
Os02g0251800	-1.86296	VQ motif
Os03g0123500	-1.37545	KNOX2 domain
Os06g0219500	-1.2274	Hsp20/alpha crystallin family
Oryza_sativa_newGene_822	-1.26845	MuDR family transposase
Os01g0285200	-2.37914	--
Os03g0343800	-1.79373	--
Os01g0118300	-2.36435	Phosphatidyl serine synthase
Os02g0489500	-1.34678	--
Os03g0278000	-1.25667	NAD dependent epimerase/dehydratase family
Os01g0670800	-1.35072	Auxin response factor
Os04g0383700	-1.91526	--
Os12g0411700	-1.93064	ABC-2 type transporter
Os04g0571600	-1.46794	MatE
Os04g0540900	-1.03762	Protein kinase domain
Os02g0110600	-1.62768	Protein kinase domain
Os07g0623600	-1.45046	Protein of unknown function (DUF4057)
Os03g0205700	-1.32883	NPH3 family
Os04g0645600	-1.17498	EamA-like transporter family
Os08g0230200	-1.37043	--
Os01g0226700	-3.12815	Transcriptional repressor, ovate
Os12g0274200	-2.09949	GDSL-like Lipase/Acylhydrolase
Os01g0351200	-1.56819	Poly(ADP-ribose) polymerase catalytic domain
Os08g0243100	-1.22889	4'-phosphopantetheinyl transferase superfamily
Os03g0775700	-1.07094	DUF761-associated sequence motif
Os03g0399900	-2.68733	--
Os07g0687100	-1.55583	Serine hydrolase (FSH1)
Os10g0320001	-1.04701	--
Oryza_sativa_newGene_9646	-1.23398	--
Os03g0220200	-1.12222	FAE1/Type III polyketide synthase-like protein
Os02g0643800	-1.05298	Auxin responsive protein
Os03g0243700	-2.11496	Glycosyl hydrolase family 10
Oryza_sativa_newGene_9574	-2.48323	Protein of unknown function, DUF538
Os01g0786500	-5.63224	Plastocyanin-like domain
Oryza_sativa_newGene_493	-1.08971	--
[truncated: 248 more rows]
